# Supplementary material for: 4-(3-Methyl­phen­yl)-3-phenyl-5-(2-pyrid­yl)-4H-1,2,4-triazole
Source: Acta Crystallogr Sect E Struct Rep Online. 2009 Nov 25;65(Pt 12):o3214. doi: 10.1107/S1600536809049174 (PMC2971754; doi:10.1107/S1600536809049174)
Supplement: Supplementary file 1 [file e-65-o3214-sup1.cif]

##############################################################################
###                                                                        ###
###        Electronic paper (Acta Crystallographica Section E)             ###
###                                                                        ###
##############################################################################
#                                                                            #
# This CIF contains the data in a paper accepted for publication in Acta     #
# Crystallographica Section E. It conforms to the requirements of Notes      #
# for Authors for Section E, and has been peer reviewed under the auspices   #
# of the IUCr Commission on Journals.                                        #
#                                                                            #
# Full details of the Crystallographic Information File format               #
# are given in the paper "The Crystallographic Information File (CIF):       #
# a New Standard Archive File for Crystallography" by S. R. Hall, F. H.      #
# Allen and I. D. Brown [Acta Cryst. (1991), A47, 655-685].                  #
#                                                                            #
# The current version of the core CIF dictionary is obtainable from          #
# ftp://ftp.iucr.org/pub/cif_core.dic. The current version number is 2.4.    #
#                                                                            #
# Software is freely available for graphical display of the structure(s) in  #
# this CIF.  For information consult the CIF home page http://www.iucr.org/  #
# cif/home.html                                                              #
#                                                                            #
# This file may be used for bona fide research purposes within the           #
# scientific community so long as proper attribution is given to the journal # 
# article from which it was obtained.                                        #
#                                                                            #
##############################################################################
                                             
data_I
_audit_creation_method     SHELXL-97
_chemical_name_systematic
;
4-(3-Methylphenyl)-3-phenyl-5-(2-pyridyl)-4<i>H</i>-1,2,4-triazole
;
_chemical_name_common     ?
_chemical_formula_moiety     'C20 H16 N4'
_chemical_formula_sum     'C20 H16 N4'
_chemical_formula_iupac     'C20 H16 N4'
_chemical_formula_weight     312.37
_chemical_melting_point     ?
_symmetry_cell_setting     'monoclinic'
_symmetry_space_group_name_H-M     'P 21/c'
_symmetry_space_group_name_Hall     '-P 2ybc'
loop_
    _symmetry_equiv_pos_as_xyz
    'x, y, z'
    '-x, y+1/2, -z+1/2'
    '-x, -y, -z'
    'x, -y-1/2, z-1/2'
_cell_length_a     11.246(3)
_cell_length_b     9.377(2)
_cell_length_c     18.956(5)
_cell_angle_alpha     90.00
_cell_angle_beta     124.655(16)
_cell_angle_gamma     90.00
_cell_volume     1644.3(7)
_cell_formula_units_Z     4
_cell_measurement_reflns_used     3426
_cell_measurement_theta_min     2.2649
_cell_measurement_theta_max     27.4603
_cell_measurement_temperature     293(2)
_exptl_crystal_description     block
_exptl_crystal_colour     'white'
_exptl_crystal_size_max     0.65
_exptl_crystal_size_mid     0.50
_exptl_crystal_size_min     0.27
_exptl_crystal_density_diffrn     1.262
_exptl_crystal_density_meas     ?
_exptl_crystal_density_method     'not measured'
_exptl_crystal_F_000     656
_exptl_absorpt_coefficient_mu     0.077
_exptl_absorpt_correction_type     'multi-scan'
_exptl_absorpt_process_details     '(CrystalClear; Rigaku, 2005)'
_exptl_absorpt_correction_T_min     0.7868
_exptl_absorpt_correction_T_max     1.0000
_exptl_special_details
;
;
_diffrn_ambient_temperature     293(2)
_diffrn_radiation_type     MoK\a
_diffrn_radiation_wavelength     0.71073
_diffrn_radiation_source     'fine-focus sealed tube'
_diffrn_radiation_monochromator     graphite
_diffrn_measurement_device_type     'Rigaku SCXmini'
_diffrn_measurement_method     '\w scan'
_diffrn_detector_area_resol_mean     ?
_diffrn_reflns_number     16277
_diffrn_reflns_av_R_equivalents     0.0399
_diffrn_reflns_av_sigmaI/netI     0.0302
_diffrn_reflns_theta_min     2.26
_diffrn_reflns_theta_max     27.47
_diffrn_reflns_theta_full     27.47
_diffrn_measured_fraction_theta_max     0.996
_diffrn_measured_fraction_theta_full     0.996
_diffrn_reflns_limit_h_min     -14
_diffrn_reflns_limit_h_max     14
_diffrn_reflns_limit_k_min     -12
_diffrn_reflns_limit_k_max     12
_diffrn_reflns_limit_l_min     -24
_diffrn_reflns_limit_l_max     24
_diffrn_standards_number     0
_diffrn_standards_interval_count     0
_diffrn_standards_interval_time     0
_diffrn_standards_decay_%     0
_refine_special_details
;
Refinement of <i>F</i>^2^ against ALL reflections. The weighted <i>R</i>-factor
<i>wR</i> and goodness of fit <i>S</i> are based on <i>F</i>^2^, conventional
<i>R</i>-factors <i>R</i> are based on <i>F</i>, with <i>F</i> set to zero for
negative <i>F</i>^2^. The threshold expression of <i>F</i>^2^ >
\s(<i>F</i>^2^) is used only for calculating <i>R</i>-factors(gt) <i>etc</i>.
and is not relevant to the choice of reflections for refinement.
<i>R</i>-factors based on <i>F</i>^2^ are statistically about twice as large
as those based on <i>F</i>, and <i>R</i>- factors based on ALL data will be
even larger.
;
_reflns_number_total     3751
_reflns_number_gt     2691
_reflns_threshold_expression     I>2sigma(I)
_refine_ls_structure_factor_coef     Fsqd
_refine_ls_matrix_type     full
_refine_ls_R_factor_all     0.0845
_refine_ls_R_factor_gt     0.0574
_refine_ls_wR_factor_gt     0.1442
_refine_ls_wR_factor_ref     0.1615
_refine_ls_goodness_of_fit_ref     1.057
_refine_ls_restrained_S_all     1.057
_refine_ls_number_reflns     3751
_refine_ls_number_parameters     218
_refine_ls_number_restraints     0
_refine_ls_hydrogen_treatment     constr
_refine_ls_weighting_scheme     calc
_refine_ls_weighting_details
         'calc w=1/[\s^2^(Fo^2^)+(0.0823P)^2^+0.1727P] where P=(Fo^2^+2Fc^2^)/3'
_atom_sites_solution_hydrogens     geom
_atom_sites_solution_primary     direct
_atom_sites_solution_secondary     difmap
_refine_ls_shift/su_max     0.000
_refine_ls_shift/su_mean     0.000
_refine_diff_density_max     0.312
_refine_diff_density_min     -0.228
_refine_ls_extinction_method     none
_refine_ls_extinction_coef     ?
loop_
    _atom_type_symbol
    _atom_type_description
    _atom_type_scat_dispersion_real
    _atom_type_scat_dispersion_imag
    _atom_type_scat_source
    'C' 'C' 0.0033 0.0016
                         'International Tables Vol C Tables 4.2.6.8 and 6.1.1.4'
    'H' 'H' 0.0000 0.0000
                         'International Tables Vol C Tables 4.2.6.8 and 6.1.1.4'
    'N' 'N' 0.0061 0.0033
                         'International Tables Vol C Tables 4.2.6.8 and 6.1.1.4'
_computing_data_collection     'CrystalClear (Rigaku, 2005)'
_computing_cell_refinement     'CrystalClear (Rigaku, 2005)'
_computing_data_reduction     'CrystalClear (Rigaku, 2005)'
_computing_structure_solution     'SHELXS97 (Sheldrick, 2008)'
_computing_structure_refinement     'SHELXL97 (Sheldrick, 2008)'
_computing_molecular_graphics     'SHELXTL (Sheldrick, 2008)'
_computing_publication_material     'PRPKAPPA (Ferguson, 1999)'
loop_
    _atom_site_type_symbol
    _atom_site_label
    _atom_site_fract_x
    _atom_site_fract_y
    _atom_site_fract_z
    _atom_site_U_iso_or_equiv
    _atom_site_adp_type
    _atom_site_calc_flag
    _atom_site_refinement_flags
    _atom_site_occupancy
    _atom_site_disorder_assembly
    _atom_site_disorder_group
    C C1 0.91724(18) -0.14398(19) 0.88581(11) 0.0461(4) Uani d . 1 . .
    C C2 0.74890(17) -0.02378(18) 0.77576(11) 0.0447(4) Uani d . 1 . .
    C C3 1.05742(18) -0.1952(2) 0.95950(11) 0.0481(4) Uani d . 1 . .
    C C4 1.0759(2) -0.3404(2) 0.97830(14) 0.0603(5) Uani d . 1 . .
    H H4 1.0017 -0.4038 0.9427 0.072 Uiso calc R 1 . .
    C C5 1.2038(2) -0.3906(2) 1.04945(15) 0.0703(6) Uani d . 1 . .
    H H5 1.2151 -0.4876 1.0619 0.084 Uiso calc R 1 . .
    C C6 1.3143(2) -0.2978(3) 1.10189(14) 0.0684(6) Uani d . 1 . .
    H H6 1.4005 -0.3317 1.1498 0.082 Uiso calc R 1 . .
    C C7 1.2969(2) -0.1545(2) 1.08313(12) 0.0618(5) Uani d . 1 . .
    H H7 1.3719 -0.0917 1.1186 0.074 Uiso calc R 1 . .
    C C8 1.16981(19) -0.1029(2) 1.01265(11) 0.0513(4) Uani d . 1 . .
    H H8 1.1594 -0.0058 1.0007 0.062 Uiso calc R 1 . .
    C C9 0.67146(17) 0.07496(19) 0.70258(10) 0.0457(4) Uani d . 1 . .
    C C10 0.6617(2) 0.1881(3) 0.59246(13) 0.0687(6) Uani d . 1 . .
    H H10 0.7040 0.2101 0.5636 0.082 Uiso calc R 1 . .
    C C11 0.5267(2) 0.2440(2) 0.56156(13) 0.0679(6) Uani d . 1 . .
    H H11 0.4792 0.3009 0.5127 0.081 Uiso calc R 1 . .
    C C12 0.4644(2) 0.2140(2) 0.60434(13) 0.0625(5) Uani d . 1 . .
    H H12 0.3740 0.2507 0.5852 0.075 Uiso calc R 1 . .
    C C13 0.53747(18) 0.1287(2) 0.67597(12) 0.0529(5) Uani d . 1 . .
    H H13 0.4973 0.1074 0.7062 0.063 Uiso calc R 1 . .
    C C14 1.00456(17) 0.05403(19) 0.83598(10) 0.0445(4) Uani d . 1 . .
    C C15 1.08632(18) -0.0030(2) 0.80966(11) 0.0510(4) Uani d . 1 . .
    H H15 1.0713 -0.0967 0.7903 0.061 Uiso calc R 1 . .
    C C16 1.19103(19) 0.0793(2) 0.81200(13) 0.0595(5) Uani d . 1 . .
    C C17 1.2116(2) 0.2171(3) 0.84272(14) 0.0676(6) Uani d . 1 . .
    H H17 1.2815 0.2735 0.8447 0.081 Uiso calc R 1 . .
    C C18 1.1320(2) 0.2735(2) 0.87042(13) 0.0693(6) Uani d . 1 . .
    H H18 1.1494 0.3660 0.8917 0.083 Uiso calc R 1 . .
    C C19 1.0255(2) 0.1913(2) 0.86644(12) 0.0583(5) Uani d . 1 . .
    H H19 0.9695 0.2283 0.8840 0.070 Uiso calc R 1 . .
    C C20 1.2756(3) 0.0194(3) 0.7795(2) 0.1004(10) Uani d . 1 . .
    H H20A 1.2660 0.0814 0.7363 0.151 Uiso calc R 1 . .
    H H20B 1.2390 -0.0734 0.7555 0.151 Uiso calc R 1 . .
    H H20C 1.3757 0.0120 0.8262 0.151 Uiso calc R 1 . .
    N N1 0.68517(15) -0.12089(17) 0.79297(10) 0.0527(4) Uani d . 1 . .
    N N2 0.79217(16) -0.19790(17) 0.86336(10) 0.0536(4) Uani d . 1 . .
    N N3 0.89575(14) -0.03337(15) 0.83260(9) 0.0441(3) Uani d . 1 . .
    N N4 0.73453(16) 0.1044(2) 0.66152(10) 0.0615(5) Uani d . 1 . .
loop_
    _atom_site_aniso_label
    _atom_site_aniso_U_11
    _atom_site_aniso_U_22
    _atom_site_aniso_U_33
    _atom_site_aniso_U_12
    _atom_site_aniso_U_13
    _atom_site_aniso_U_23
    C1 0.0450(9) 0.0508(9) 0.0478(9) -0.0015(8) 0.0295(8) 0.0013(8)
    C2 0.0375(9) 0.0539(9) 0.0450(9) -0.0015(7) 0.0247(8) -0.0039(8)
    C3 0.0455(9) 0.0578(10) 0.0489(9) 0.0031(8) 0.0316(8) 0.0057(8)
    C4 0.0523(11) 0.0593(12) 0.0703(12) -0.0002(9) 0.0354(10) 0.0096(10)
    C5 0.0653(13) 0.0683(13) 0.0807(15) 0.0140(11) 0.0436(12) 0.0243(12)
    C6 0.0563(12) 0.0908(16) 0.0562(11) 0.0201(11) 0.0308(10) 0.0193(11)
    C7 0.0533(11) 0.0786(14) 0.0473(10) 0.0022(10) 0.0250(9) -0.0035(10)
    C8 0.0529(10) 0.0559(10) 0.0445(9) 0.0026(8) 0.0273(9) 0.0014(8)
    C9 0.0408(9) 0.0534(10) 0.0433(9) -0.0030(7) 0.0242(8) -0.0071(7)
    C10 0.0587(12) 0.0980(16) 0.0542(11) 0.0093(12) 0.0349(10) 0.0124(11)
    C11 0.0525(12) 0.0875(15) 0.0519(11) 0.0106(10) 0.0226(10) 0.0141(11)
    C12 0.0395(10) 0.0748(13) 0.0626(12) 0.0098(9) 0.0227(9) 0.0021(10)
    C13 0.0409(9) 0.0652(11) 0.0542(10) -0.0010(8) 0.0280(8) -0.0045(9)
    C14 0.0375(9) 0.0542(10) 0.0400(8) -0.0046(7) 0.0210(7) 0.0040(7)
    C15 0.0403(9) 0.0629(11) 0.0487(10) -0.0006(8) 0.0245(8) 0.0053(8)
    C16 0.0403(10) 0.0791(14) 0.0584(11) 0.0024(9) 0.0277(9) 0.0208(10)
    C17 0.0481(11) 0.0823(15) 0.0605(12) -0.0146(10) 0.0237(10) 0.0190(11)
    C18 0.0746(14) 0.0596(12) 0.0589(12) -0.0203(10) 0.0292(11) -0.0003(10)
    C19 0.0645(12) 0.0581(11) 0.0536(11) -0.0049(9) 0.0344(10) 0.0005(9)
    C20 0.0799(17) 0.123(2) 0.132(2) 0.0221(16) 0.0802(18) 0.047(2)
    N1 0.0420(8) 0.0610(9) 0.0584(9) -0.0034(7) 0.0304(7) -0.0005(8)
    N2 0.0450(8) 0.0583(9) 0.0599(9) -0.0028(7) 0.0314(8) 0.0045(7)
    N3 0.0379(7) 0.0515(8) 0.0450(7) -0.0017(6) 0.0249(6) 0.0015(6)
    N4 0.0491(9) 0.0881(12) 0.0516(9) 0.0111(8) 0.0313(8) 0.0086(8)
_geom_special_details
;
All e.s.d.'s (except the e.s.d. in the dihedral angle between two l.s. planes)
are estimated using the full covariance matrix. The cell e.s.d.'s are taken
into account individually in the estimation of e.s.d.'s in distances, angles
and torsion angles; correlations between e.s.d.'s in cell parameters are only
used when they are defined by crystal symmetry. An approximate (isotropic)
treatment of cell e.s.d.'s is used for estimating e.s.d.'s involving l.s.
planes.
;
loop_
    _geom_bond_atom_site_label_1
    _geom_bond_atom_site_label_2
    _geom_bond_site_symmetry_2
    _geom_bond_distance
    _geom_bond_publ_flag
    C1 N2 . 1.317(2) ?
    C1 N3 . 1.369(2) ?
    C1 C3 . 1.470(2) ?
    C2 N1 . 1.310(2) ?
    C2 N3 . 1.368(2) ?
    C2 C9 . 1.472(2) ?
    C3 C8 . 1.383(3) ?
    C3 C4 . 1.393(3) ?
    C4 C5 . 1.379(3) ?
    C4 H4 . 0.9300 ?
    C5 C6 . 1.373(3) ?
    C5 H5 . 0.9300 ?
    C6 C7 . 1.375(3) ?
    C6 H6 . 0.9300 ?
    C7 C8 . 1.375(3) ?
    C7 H7 . 0.9300 ?
    C8 H8 . 0.9300 ?
    C9 N4 . 1.346(2) ?
    C9 C13 . 1.384(2) ?
    C10 N4 . 1.335(3) ?
    C10 C11 . 1.383(3) ?
    C10 H10 . 0.9300 ?
    C11 C12 . 1.368(3) ?
    C11 H11 . 0.9300 ?
    C12 C13 . 1.375(3) ?
    C12 H12 . 0.9300 ?
    C13 H13 . 0.9300 ?
    C14 C19 . 1.375(3) ?
    C14 C15 . 1.379(2) ?
    C14 N3 . 1.444(2) ?
    C15 C16 . 1.388(2) ?
    C15 H15 . 0.9300 ?
    C16 C17 . 1.381(3) ?
    C16 C20 . 1.504(3) ?
    C17 C18 . 1.375(3) ?
    C17 H17 . 0.9300 ?
    C18 C19 . 1.390(3) ?
    C18 H18 . 0.9300 ?
    C19 H19 . 0.9300 ?
    C20 H20A . 0.9600 ?
    C20 H20B . 0.9600 ?
    C20 H20C . 0.9600 ?
    N1 N2 . 1.387(2) ?
loop_
    _geom_angle_atom_site_label_1
    _geom_angle_atom_site_label_2
    _geom_angle_atom_site_label_3
    _geom_angle_site_symmetry_1
    _geom_angle_site_symmetry_3
    _geom_angle
    _geom_angle_publ_flag
    N2 C1 N3 . . 110.12(15) ?
    N2 C1 C3 . . 123.56(16) ?
    N3 C1 C3 . . 126.29(15) ?
    N1 C2 N3 . . 110.15(15) ?
    N1 C2 C9 . . 123.91(15) ?
    N3 C2 C9 . . 125.86(15) ?
    C8 C3 C4 . . 118.92(17) ?
    C8 C3 C1 . . 122.00(17) ?
    C4 C3 C1 . . 119.04(17) ?
    C5 C4 C3 . . 120.3(2) ?
    C5 C4 H4 . . 119.9 ?
    C3 C4 H4 . . 119.9 ?
    C6 C5 C4 . . 120.2(2) ?
    C6 C5 H5 . . 119.9 ?
    C4 C5 H5 . . 119.9 ?
    C5 C6 C7 . . 119.64(19) ?
    C5 C6 H6 . . 120.2 ?
    C7 C6 H6 . . 120.2 ?
    C8 C7 C6 . . 120.8(2) ?
    C8 C7 H7 . . 119.6 ?
    C6 C7 H7 . . 119.6 ?
    C7 C8 C3 . . 120.15(19) ?
    C7 C8 H8 . . 119.9 ?
    C3 C8 H8 . . 119.9 ?
    N4 C9 C13 . . 122.49(17) ?
    N4 C9 C2 . . 116.73(15) ?
    C13 C9 C2 . . 120.72(16) ?
    N4 C10 C11 . . 123.52(19) ?
    N4 C10 H10 . . 118.2 ?
    C11 C10 H10 . . 118.2 ?
    C12 C11 C10 . . 118.65(19) ?
    C12 C11 H11 . . 120.7 ?
    C10 C11 H11 . . 120.7 ?
    C11 C12 C13 . . 119.03(18) ?
    C11 C12 H12 . . 120.5 ?
    C13 C12 H12 . . 120.5 ?
    C12 C13 C9 . . 119.16(18) ?
    C12 C13 H13 . . 120.4 ?
    C9 C13 H13 . . 120.4 ?
    C19 C14 C15 . . 121.67(16) ?
    C19 C14 N3 . . 119.22(16) ?
    C15 C14 N3 . . 119.10(16) ?
    C14 C15 C16 . . 120.07(19) ?
    C14 C15 H15 . . 120.0 ?
    C16 C15 H15 . . 120.0 ?
    C17 C16 C15 . . 117.99(19) ?
    C17 C16 C20 . . 121.9(2) ?
    C15 C16 C20 . . 120.1(2) ?
    C18 C17 C16 . . 122.09(18) ?
    C18 C17 H17 . . 119.0 ?
    C16 C17 H17 . . 119.0 ?
    C17 C18 C19 . . 119.6(2) ?
    C17 C18 H18 . . 120.2 ?
    C19 C18 H18 . . 120.2 ?
    C14 C19 C18 . . 118.5(2) ?
    C14 C19 H19 . . 120.7 ?
    C18 C19 H19 . . 120.7 ?
    C16 C20 H20A . . 109.5 ?
    C16 C20 H20B . . 109.5 ?
    H20A C20 H20B . . 109.5 ?
    C16 C20 H20C . . 109.5 ?
    H20A C20 H20C . . 109.5 ?
    H20B C20 H20C . . 109.5 ?
    C2 N1 N2 . . 107.66(14) ?
    C1 N2 N1 . . 107.09(14) ?
    C2 N3 C1 . . 104.97(13) ?
    C2 N3 C14 . . 127.64(14) ?
    C1 N3 C14 . . 127.40(13) ?
    C10 N4 C9 . . 117.14(16) ?
loop_
    _geom_hbond_atom_site_label_D
    _geom_hbond_atom_site_label_H
    _geom_hbond_atom_site_label_A
    _geom_hbond_site_symmetry_A
    _geom_hbond_distance_DH
    _geom_hbond_distance_HA
    _geom_hbond_distance_DA
    _geom_hbond_angle_DHA
    _geom_hbond_publ_flag
    C12 H12 N2 2_656 0.93 2.60 3.375(3) 141.5 y
    C20 H20A N2 2_756 0.96 2.62 3.549(4) 162.7 y
    C10 H10 Cg1 2_756 0.93 2.72 3.646(3) 174.5 y
data_global
_journal_date_recd_electronic     2009-11-04
_journal_date_accepted     2009-11-18
_journal_name_full     'Acta Crystallographica, Section E'
_journal_year     2009
_journal_volume     65
_journal_issue     12
_journal_page_first     o3214
_journal_page_last     o3214
_journal_paper_category     QO
_journal_coeditor_code     GK2238
_publ_contact_author_name     'Zuoxiang Wang'
_publ_contact_author_address
;
School of Chemistry and Engineering
Southeast University
Nanjing 211189
P. R. China
;
_publ_contact_author_email     'wangzx0908@yahoo.com.cn'
_publ_contact_author_fax     '86 025 52090624'
_publ_contact_author_phone     '86 025 52090622'
_publ_section_title
;
4-(3-Methylphenyl)-3-phenyl-5-(2-pyridyl)-4<i>H</i>-1,2,4-triazole
;
loop_
    _publ_author_name
    _publ_author_footnote
    _publ_author_address
    'Xiaoning Gong' .
;
School of Chemistry and Engineering
Southeast University
Nanjing 211189
People's Republic of China
;
    'Zuoxiang Wang' .
;
School of Chemistry and Engineering
Southeast University
Nanjing 211189
People's Republic of China
;
    'Yan Liu' .
;
School of Chemistry and Engineering
Southeast University
Nanjing 211189
People's Republic of China
;
