# Supplementary material for: 4-(3-Methyl­phen­yl)-3-phenyl-5-(2-pyrid­yl)-4H-1,2,4-triazole
Source: Acta Crystallogr Sect E Struct Rep Online. 2009 Nov 25;65(Pt 12):o3214. doi: 10.1107/S1600536809049174 (PMC2971754; doi:10.1107/S1600536809049174)
Supplement: Supplementary file 2 [file e-65-o3214-Isup2.hkl]

# 
# h,k,l, Fc-squared, Fo-squared, sigma(Fo-squared) and status flag 
# 
data_I
_shelx_title ' qzr in P2(1)/n                  P21/c' 
_shelx_refln_list_code          4 
_shelx_F_calc_maximum      174.23 
_exptl_crystal_F_000       656.00 
_reflns_d_resolution_high  0.7703 
 
loop_ 
 _symmetry_equiv_pos_as_xyz 
 'x, y, z' 
 '-x, y+1/2, -z+1/2' 
 '-x, -y, -z' 
 'x, -y-1/2, z-1/2' 
 
_cell_length_a    11.2460 
_cell_length_b     9.3770 
_cell_length_c    18.9560 
_cell_angle_alpha  90.000 
_cell_angle_beta  124.655 
_cell_angle_gamma  90.000 
 
_shelx_F_squared_multiplier     1.000 
 
loop_ 
 _refln_index_h 
 _refln_index_k 
 _refln_index_l 
 _refln_F_squared_calc 
 _refln_F_squared_meas 
 _refln_F_squared_sigma 
 _refln_observed_status 
   2   0   0     4079.51     3639.41     18.15 o 
   3   0   0       44.30       32.44      1.45 o 
   4   0   0     2174.83     1974.00     11.37 o 
   5   0   0     1628.03     1782.30     19.59 o 
   6   0   0       63.55       79.22      7.54 o 
   7   0   0      213.98      218.41     22.28 o 
   8   0   0      333.93      347.84      6.97 o 
   9   0   0      144.06      138.73      7.64 o 
  10   0   0       63.84       68.96     11.59 o 
  11   0   0       60.98       62.96      8.40 o 
   1   1   0      156.29      104.52      0.99 o 
   2   1   0     3768.27     3545.14     13.88 o 
   3   1   0       52.66       55.07      0.98 o 
   4   1   0     1577.97     1616.17      8.80 o 
   5   1   0        9.08       11.44      1.49 o 
   6   1   0      150.90      160.53      3.22 o 
   7   1   0       87.45       91.96      4.23 o 
   8   1   0       13.94       10.10      2.88 o 
   9   1   0        2.70        6.49      1.84 o 
  10   1   0       45.06       40.78      4.08 o 
  11   1   0       49.17       50.93      4.47 o 
   0   2   0     1437.99     1384.99     13.71 o 
   1   2   0     1565.73     1512.07      8.29 o 
   2   2   0     1408.36     1312.83      4.72 o 
   3   2   0      177.57      146.77      3.01 o 
   4   2   0       78.47       95.69      2.84 o 
   5   2   0        7.59        4.08      1.06 o 
   6   2   0      274.62      257.68      4.98 o 
   7   2   0      127.60      129.82      4.47 o 
   8   2   0      143.95      130.28      6.00 o 
   9   2   0        0.00        3.37      1.87 o 
  10   2   0       14.80       16.18      2.89 o 
  11   2   0       54.75       66.78      6.91 o 
   1   3   0     1023.13      917.53      5.21 o 
   2   3   0      137.90      101.37      2.52 o 
   3   3   0      249.53      286.18      3.85 o 
   4   3   0     1166.19     1208.80     10.05 o 
   5   3   0        2.43       -1.38      1.38 o 
   6   3   0       15.96       18.02      1.96 o 
   7   3   0       10.33        8.55      2.18 o 
   8   3   0        0.00        0.03      1.64 o 
   9   3   0       24.09       21.39      3.18 o 
  10   3   0        0.39        1.54      1.89 o 
  11   3   0        0.24        5.18      3.16 o 
   0   4   0        9.39       17.06      1.95 o 
   1   4   0       72.09       79.04      3.72 o 
   2   4   0      316.35      323.05      4.20 o 
   3   4   0      187.52      197.40      3.31 o 
   4   4   0        0.85        2.35      0.86 o 
   5   4   0        0.01        2.13      1.41 o 
   6   4   0       55.59       66.98      3.26 o 
   7   4   0        1.45        5.44      1.58 o 
   8   4   0      181.61      179.51      6.35 o 
   9   4   0       17.42       15.25      3.32 o 
  10   4   0        0.19        1.56      2.32 o 
  11   4   0        0.03        1.46      2.33 o 
   1   5   0      705.75      781.52      7.29 o 
   2   5   0      252.73      326.87      4.15 o 
   3   5   0        4.45        5.12      1.17 o 
   4   5   0       59.13       56.40      2.29 o 
   5   5   0       52.35       53.44      3.04 o 
   6   5   0       10.25       10.79      2.85 o 
   7   5   0       27.18       28.21      2.90 o 
   8   5   0        0.26        1.18      2.01 o 
   9   5   0        4.31        9.01      2.31 o 
  10   5   0        6.24        6.22      2.12 o 
   0   6   0       13.70       10.65      1.53 o 
   1   6   0      254.09      270.72      4.98 o 
   2   6   0       64.04       60.07      2.45 o 
   3   6   0      179.04      183.27      4.08 o 
   4   6   0        5.66        6.79      1.30 o 
   5   6   0      188.23      186.20      5.05 o 
   6   6   0      461.70      485.93     10.27 o 
   7   6   0       27.15       18.83      2.57 o 
   8   6   0        0.13        2.80      1.45 o 
   9   6   0        1.38        3.74      2.08 o 
  10   6   0        0.07        2.69      2.44 o 
   1   7   0      110.85      104.28      5.18 o 
   2   7   0       82.24       87.48      3.44 o 
   3   7   0       22.98       24.81      2.48 o 
   4   7   0      170.28      182.84      4.09 o 
   5   7   0       97.11      107.23      5.13 o 
   6   7   0        0.05        3.24      1.58 o 
   7   7   0       12.26       13.24      2.07 o 
   8   7   0        3.18        5.84      2.21 o 
   9   7   0       30.44       42.85     14.23 o 
   0   8   0        0.15        2.74      1.47 o 
   1   8   0       58.71       60.68      3.58 o 
   2   8   0       10.91       10.85      1.90 o 
   3   8   0      140.98      146.52      6.30 o 
   4   8   0        6.37        4.93      2.06 o 
   5   8   0       74.16       78.67      4.72 o 
   6   8   0       27.96       31.63      2.92 o 
   7   8   0        0.12        3.00      2.43 o 
   8   8   0        1.08        5.72      3.69 o 
   9   8   0        5.57        9.43      4.50 o 
   1   9   0       57.78       61.11      3.74 o 
   2   9   0        1.43        4.29      1.99 o 
   3   9   0        2.92        2.10      1.17 o 
   4   9   0      143.58      138.16      7.40 o 
   5   9   0       17.20       17.82      2.58 o 
   6   9   0        7.83        6.91      2.22 o 
   7   9   0        7.69        5.44      2.93 o 
   8   9   0        1.75        3.36      3.34 o 
   0  10   0       35.72       36.45      4.17 o 
   1  10   0        0.21       -0.40      1.47 o 
   2  10   0       36.74       30.85      2.78 o 
   3  10   0        3.90        3.00      2.45 o 
   4  10   0        2.85        6.11      3.73 o 
   5  10   0       12.50       13.39      2.72 o 
   6  10   0        0.83        3.56      2.29 o 
   1  11   0       11.29       10.47      2.07 o 
   2  11   0        3.76        6.94      1.65 o 
   3  11   0        0.51        0.05      2.54 o 
   4  11   0        7.25        4.70      3.88 o 
   5  11   0        1.73        3.08      2.65 o 
   0  12   0        8.94        4.47      6.88 o 
   1  12   0        0.18        2.57      3.07 o 
   2  12   0        0.37        5.40      3.96 o 
 -12   1   1        0.02       -0.43      2.59 o 
 -11   1   1        0.54        2.98      2.50 o 
 -10   1   1       92.87       93.65      4.95 o 
  -9   1   1       13.00       10.71      2.53 o 
  -8   1   1       67.67       53.99      3.43 o 
  -7   1   1        2.13        2.67      1.41 o 
  -6   1   1      451.21      538.44      6.08 o 
  -5   1   1        6.78        5.92      0.75 o 
  -4   1   1      216.83      210.64      3.20 o 
  -3   1   1       28.52       20.45      0.64 o 
  -2   1   1      521.59      437.09      5.50 o 
   1   1   1      148.75       60.18      0.86 o 
   2   1   1     1245.16     1205.27     11.20 o 
   3   1   1       10.19       15.21      0.60 o 
   4   1   1      803.76      834.73      7.05 o 
   5   1   1       13.98       12.21      1.27 o 
   6   1   1      361.45      396.29      6.13 o 
   7   1   1       41.63       39.13      2.67 o 
   8   1   1       28.82       27.57      2.47 o 
   9   1   1       27.47       28.76      4.76 o 
  10   1   1        1.47        1.53      2.65 o 
  11   1   1       21.06       16.20      3.66 o 
 -12   2   1        0.35        4.61      3.09 o 
 -11   2   1       48.23       44.57      4.31 o 
 -10   2   1        3.98        1.40      2.29 o 
  -9   2   1       32.54       31.73      4.22 o 
  -8   2   1      127.04      126.47      4.67 o 
  -7   2   1       47.65       46.23      3.18 o 
  -6   2   1      517.00      627.43      7.88 o 
  -5   2   1      650.69      694.46      8.27 o 
  -4   2   1     2092.80     2174.85     10.66 o 
  -3   2   1       14.53       13.30      0.57 o 
  -2   2   1      232.79      195.04      2.54 o 
  -1   2   1      608.94      527.86      5.41 o 
   0   2   1     1609.17     1419.94      6.93 o 
   1   2   1     6129.77     5465.86     34.41 o 
   2   2   1       61.54       67.90      1.95 o 
   3   2   1       84.68       74.74      2.97 o 
   4   2   1      254.14      264.23      4.04 o 
   5   2   1        0.47        0.63      1.26 o 
   6   2   1       15.95       21.57      1.89 o 
   7   2   1       48.39       46.45      3.39 o 
   8   2   1      221.72      212.03      6.14 o 
   9   2   1       18.89       15.71      2.25 o 
  10   2   1       24.04       25.56      3.10 o 
  11   2   1       11.30       12.36      3.45 o 
 -11   3   1       12.65       16.95      3.27 o 
 -10   3   1       15.38        9.22      2.12 o 
  -9   3   1      180.33      177.33     10.65 o 
  -8   3   1       82.94       77.90      3.77 o 
  -7   3   1       14.98        9.29      1.97 o 
  -6   3   1       40.42       40.05      2.36 o 
  -5   3   1      190.48      205.00      4.31 o 
  -4   3   1      595.03      595.37      5.20 o 
  -3   3   1       18.85       23.82      1.47 o 
  -2   3   1      159.96      146.68      2.90 o 
  -1   3   1     2612.09     2495.70     15.22 o 
   0   3   1      374.01      318.56      4.36 o 
   1   3   1      137.21      112.02      2.81 o 
   2   3   1        3.43        6.46      0.77 o 
   3   3   1       12.10       10.68      0.79 o 
   4   3   1        1.27       -0.27      1.17 o 
   5   3   1      194.56      213.95      5.21 o 
   6   3   1       50.81       49.95      2.90 o 
   7   3   1       23.90       20.55      2.23 o 
   8   3   1        4.69        6.94      1.91 o 
   9   3   1        0.66        3.04      1.96 o 
  10   3   1       24.17       26.33      3.35 o 
  11   3   1       11.29       11.59      5.09 o 
 -11   4   1        2.44        6.24      2.51 o 
 -10   4   1        6.55        5.12      2.02 o 
  -9   4   1        4.86        3.61      1.70 o 
  -8   4   1        3.11        1.43      2.09 o 
  -7   4   1        0.00        0.42      1.49 o 
  -6   4   1        0.48        2.24      1.31 o 
  -5   4   1      170.63      196.33      5.44 o 
  -4   4   1        4.80        6.27      0.86 o 
  -3   4   1      104.76       94.58      2.24 o 
  -2   4   1      202.53      222.58      3.03 o 
  -1   4   1       12.86       14.72      1.03 o 
   0   4   1      280.82      304.95      4.43 o 
   1   4   1      100.53      113.17      3.32 o 
   2   4   1      279.54      255.51      3.82 o 
   3   4   1       13.07       14.24      1.12 o 
   4   4   1        0.74        1.34      1.39 o 
   5   4   1        0.97        2.79      1.57 o 
   6   4   1      337.19      356.65      7.10 o 
   7   4   1       16.14       17.25      2.16 o 
   8   4   1       59.44       58.87      3.68 o 
   9   4   1        7.37        6.48      2.02 o 
  10   4   1       26.45       25.70      6.18 o 
 -11   5   1        0.03        3.79      2.78 o 
 -10   5   1        3.44        6.52      2.30 o 
  -9   5   1        0.00        5.56      2.04 o 
  -8   5   1        1.18        2.93      1.98 o 
  -7   5   1      237.35      240.69      7.19 o 
  -6   5   1        8.37        8.07      1.74 o 
  -5   5   1        0.39        0.32      1.46 o 
  -4   5   1       21.85       21.49      1.61 o 
  -3   5   1       39.49       39.17      1.79 o 
  -2   5   1      438.93      409.39      5.73 o 
  -1   5   1       84.61       95.03      3.56 o 
   0   5   1      104.55      119.64      3.79 o 
   1   5   1      834.31      991.65     12.20 o 
   2   5   1      328.79      295.29      4.54 o 
   3   5   1       41.20       39.80      1.97 o 
   4   5   1      993.98     1021.60     17.39 o 
   5   5   1      272.26      289.90      7.26 o 
   6   5   1      346.78      378.83      7.47 o 
   7   5   1        3.87        2.92      1.72 o 
   8   5   1        0.13        4.72      2.16 o 
   9   5   1        0.02        3.09      1.92 o 
  10   5   1        0.01        1.04      2.26 o 
 -10   6   1       51.18       52.45      7.29 o 
  -9   6   1        0.11        1.99      1.38 o 
  -8   6   1        5.44        8.78      1.86 o 
  -7   6   1        8.63       11.24      1.68 o 
  -6   6   1      239.73      243.73      6.47 o 
  -5   6   1       19.47       21.00      2.40 o 
  -4   6   1        9.60        8.03      1.25 o 
  -3   6   1       34.99       30.48      1.68 o 
  -2   6   1        8.15       10.83      1.02 o 
  -1   6   1       62.11       73.02      3.10 o 
   0   6   1        1.32        0.43      0.74 o 
   1   6   1       39.14       40.28      2.46 o 
   2   6   1       82.58       67.18      3.22 o 
   3   6   1      714.41      732.61     11.13 o 
   4   6   1       19.32       21.43      1.56 o 
   5   6   1      222.77      237.39      5.69 o 
   6   6   1       76.70       76.48      4.34 o 
   7   6   1        0.12        2.84      2.06 o 
   8   6   1       36.77       38.59      3.41 o 
   9   6   1        8.04       10.02      2.64 o 
  10   6   1        0.51        1.82      2.71 o 
 -10   7   1        1.98        0.29      2.85 o 
  -9   7   1        1.86        4.68      2.49 o 
  -8   7   1        0.05        3.91      1.57 o 
  -7   7   1       69.18       75.42      4.38 o 
  -6   7   1        0.37        2.82      2.13 o 
  -5   7   1       50.31       49.67      3.07 o 
  -4   7   1      104.47      105.49      4.23 o 
  -3   7   1        7.21        6.07      1.35 o 
  -2   7   1       16.74       15.57      1.52 o 
  -1   7   1       31.98       26.05      2.98 o 
   0   7   1        5.55        7.26      1.62 o 
   1   7   1      149.52      153.26      6.56 o 
   2   7   1        5.61        3.38      2.87 o 
   3   7   1       12.57        9.75      1.62 o 
   4   7   1        7.43        6.76      3.26 o 
   5   7   1      410.19      453.71     10.13 o 
   6   7   1        1.90        4.92      1.92 o 
   7   7   1        1.33        4.67      1.86 o 
   8   7   1        0.12       -1.73      2.19 o 
   9   7   1        0.00        6.42      2.41 o 
  -9   8   1        0.24        8.29      4.84 o 
  -8   8   1        5.37       10.40      3.00 o 
  -7   8   1        1.18        3.72      1.70 o 
  -6   8   1        6.90        6.41      1.86 o 
  -5   8   1       20.16       16.70      2.24 o 
  -4   8   1        1.62        2.45      1.39 o 
  -3   8   1      305.23      323.96     12.61 o 
  -2   8   1      148.39      147.25      5.96 o 
  -1   8   1        1.91        4.15      1.11 o 
   0   8   1       79.36       78.68      3.64 o 
   1   8   1        0.88        3.45      1.02 o 
   2   8   1       55.00       48.22      2.69 o 
   3   8   1       97.45      104.39      5.22 o 
   4   8   1       13.79       13.37      2.25 o 
   5   8   1        0.03        2.75      2.86 o 
   6   8   1       46.56       52.75      4.77 o 
   7   8   1       28.07       16.68      3.07 o 
   8   8   1        0.14       -0.49      2.73 o 
  -8   9   1        0.83        5.12      3.03 o 
  -7   9   1        1.62        2.35      2.28 o 
  -6   9   1        7.44        4.79      2.04 o 
  -5   9   1        0.03        0.55      1.63 o 
  -4   9   1       27.61       23.13      1.96 o 
  -3   9   1        6.65        4.75      1.27 o 
  -2   9   1       11.50       10.31      1.55 o 
  -1   9   1        5.12        3.29      1.43 o 
   0   9   1        8.12        6.24      1.83 o 
   1   9   1        4.18        2.91      2.18 o 
   2   9   1        0.07        2.39      1.45 o 
   3   9   1        5.99        5.02      1.88 o 
   4   9   1        5.43        6.30      2.04 o 
   5   9   1        1.92        2.74      1.83 o 
   6   9   1        0.27        2.78      2.31 o 
   7   9   1        6.47       12.47      3.63 o 
  -7  10   1        2.00        0.51      2.67 o 
  -6  10   1        0.28        7.44      3.80 o 
  -5  10   1       21.75       26.61      4.04 o 
  -4  10   1        8.98        7.87      2.07 o 
  -3  10   1       28.37       25.03      3.01 o 
  -2  10   1       14.05       10.58      1.44 o 
  -1  10   1       14.45       14.04      2.12 o 
   0  10   1       73.73       66.63      3.71 o 
   1  10   1       21.51       14.76      2.03 o 
   2  10   1       17.90       13.47      2.29 o 
   3  10   1        6.17        4.22      2.55 o 
   4  10   1        7.70        7.13      1.63 o 
   5  10   1        1.14        2.20      2.28 o 
   6  10   1        0.62        1.15      2.45 o 
  -5  11   1        0.18        0.93      2.88 o 
  -4  11   1        2.20        1.83      2.41 o 
  -3  11   1       45.02       39.94      6.04 o 
  -2  11   1        6.91        4.01      1.85 o 
  -1  11   1        3.52        3.30      1.77 o 
   0  11   1        1.52        2.95      1.38 o 
   1  11   1        4.07        6.29      2.44 o 
   2  11   1       22.08       21.36      4.82 o 
   3  11   1        1.18        2.38      2.07 o 
   4  11   1        4.16        4.32      2.41 o 
  -2  12   1        0.05        4.03      4.09 o 
  -1  12   1        1.42        1.52      2.36 o 
   0  12   1        6.79        2.86      2.37 o 
   1  12   1        0.05       -2.25      3.02 o 
 -12   0   2       37.14       35.66     15.55 o 
 -11   0   2        2.86        0.25      4.99 o 
 -10   0   2        8.12        9.00      3.53 o 
  -9   0   2      806.63      823.10     16.05 o 
  -8   0   2      363.52      354.71      9.31 o 
  -7   0   2      332.62      365.96      7.52 o 
  -6   0   2       10.35        8.89      1.17 o 
  -5   0   2        8.04       12.44      1.42 o 
  -4   0   2      705.22      654.87      9.73 o 
  -3   0   2     2343.97     2414.76     16.65 o 
  -2   0   2     2979.57     2283.19     13.99 o 
  -1   0   2       43.87       27.40      1.09 o 
   1   0   2      380.86      430.46      6.22 o 
   2   0   2     3480.34     3251.63     38.45 o 
   3   0   2      268.49      301.75      7.44 o 
   4   0   2      252.99      227.82      6.23 o 
   5   0   2      227.19      237.17     17.29 o 
   6   0   2      174.50      160.99     13.51 o 
   7   0   2        0.84        2.00      1.62 o 
   8   0   2        9.82        8.00      3.27 o 
   9   0   2        0.23        0.72      3.09 o 
  10   0   2       16.68       24.49      4.45 o 
  11   0   2       19.37       17.07      4.73 o 
 -12   1   2        2.15        2.97      3.84 o 
 -11   1   2       37.84       45.06      4.09 o 
 -10   1   2       76.89       68.04      4.78 o 
  -9   1   2       59.68       68.36      5.61 o 
  -8   1   2       41.58       34.17      2.32 o 
  -7   1   2       53.54       62.57      2.89 o 
  -6   1   2       17.89       11.46      0.99 o 
  -5   1   2      663.75      685.55      6.15 o 
  -4   1   2      675.02      680.21     11.31 o 
  -3   1   2      559.54      495.32      5.78 o 
  -2   1   2     5315.91     4745.84     11.46 o 
  -1   1   2      217.44      187.19      1.89 o 
   0   1   2      886.52      768.19     10.56 o 
   1   1   2    15675.93    14947.70    521.57 o 
   2   1   2       33.82       32.97      1.10 o 
   3   1   2      189.06      209.19      3.23 o 
   4   1   2       40.24       47.88      2.64 o 
   5   1   2      450.75      501.05      6.28 o 
   6   1   2      267.30      267.60      7.52 o 
   7   1   2      544.87      567.04      7.59 o 
   8   1   2        4.53        5.76      3.29 o 
   9   1   2       52.02       49.71      3.95 o 
  10   1   2       21.95       21.60      4.41 o 
  11   1   2        8.06       10.74      3.12 o 
 -12   2   2       12.83       17.45      3.23 o 
 -11   2   2       17.90       19.02      3.46 o 
 -10   2   2       33.07       28.70      4.51 o 
  -9   2   2       67.65       79.88      4.32 o 
  -8   2   2        0.06       -1.29      1.54 o 
  -7   2   2       19.24       15.26      1.71 o 
  -6   2   2      185.93      177.99      2.77 o 
  -5   2   2      876.92      951.36      7.44 o 
  -4   2   2      264.60      240.89      4.03 o 
  -3   2   2       38.13       32.11      1.21 o 
  -2   2   2      924.10      741.10     11.33 o 
  -1   2   2       59.65       83.58      1.97 o 
   0   2   2    12496.69    11414.93     28.93 o 
   1   2   2        3.51        6.02      0.51 o 
   2   2   2     1172.66     1143.35      7.33 o 
   3   2   2     1129.52     1221.55      9.51 o 
   4   2   2       89.38       91.51      2.62 o 
   5   2   2      777.52      830.26      9.64 o 
   6   2   2       52.50       50.52      2.74 o 
   7   2   2       92.11       92.92      3.87 o 
   8   2   2        0.93        2.87      1.71 o 
   9   2   2       46.86       44.05      3.78 o 
  10   2   2        6.24        3.85      2.47 o 
  11   2   2        4.49        8.48      2.98 o 
 -12   3   2       20.67       25.27      6.54 o 
 -11   3   2        3.81        0.92      2.33 o 
 -10   3   2       15.28       11.63      2.06 o 
  -9   3   2       14.30       11.36      1.82 o 
  -8   3   2       66.16       64.23      3.30 o 
  -7   3   2       34.68       30.07      2.36 o 
  -6   3   2       80.77       80.16      3.82 o 
  -5   3   2     1759.81     1981.26     13.83 o 
  -4   3   2      921.03     1012.83     10.93 o 
  -3   3   2       28.32       31.61      1.28 o 
  -2   3   2       28.23       25.56      1.25 o 
  -1   3   2     1633.84     1471.54     12.88 o 
   0   3   2      387.88      353.64      4.76 o 
   1   3   2       24.09       27.82      1.19 o 
   2   3   2     1254.78     1220.15      6.16 o 
   3   3   2      726.93      798.83      8.74 o 
   4   3   2        0.63        1.34      1.35 o 
   5   3   2      157.92      199.17      4.43 o 
   6   3   2      158.02      169.72      4.53 o 
   7   3   2       16.34       20.48      2.25 o 
   8   3   2        5.27        6.39      1.98 o 
   9   3   2       39.09       36.27      3.21 o 
  10   3   2        0.74        4.40      2.87 o 
 -11   4   2       22.77       22.52      3.00 o 
 -10   4   2       11.89       13.09      2.13 o 
  -9   4   2      133.67      159.85      7.21 o 
  -8   4   2       27.10       24.15      2.38 o 
  -7   4   2        2.14        3.13      1.52 o 
  -6   4   2      180.11      181.98      4.77 o 
  -5   4   2        0.37        0.91      0.78 o 
  -4   4   2       42.42       50.70      2.04 o 
  -3   4   2       12.82       15.23      1.58 o 
  -2   4   2       20.16       21.52      1.62 o 
  -1   4   2     2954.74     3102.71     13.01 o 
   0   4   2      272.58      309.77      4.76 o 
   1   4   2      796.39      887.95      7.97 o 
   2   4   2      689.64      730.58      7.03 o 
   3   4   2      123.00      176.23      3.79 o 
   4   4   2      188.25      197.28      5.45 o 
   5   4   2       96.76       91.73      3.60 o 
   6   4   2      201.53      202.09      6.63 o 
   7   4   2       11.68        8.00      2.00 o 
   8   4   2        0.76        2.84      1.80 o 
   9   4   2       18.02       18.99      2.60 o 
  10   4   2        0.88        1.12      2.65 o 
 -11   5   2        0.05        1.56      2.28 o 
 -10   5   2        5.12        3.93      1.69 o 
  -9   5   2       21.49       21.00      2.25 o 
  -8   5   2        1.28        4.30      2.02 o 
  -7   5   2       11.59       10.03      1.78 o 
  -6   5   2       30.74       32.22      3.04 o 
  -5   5   2        3.73        0.56      1.76 o 
  -4   5   2      345.85      337.04      6.39 o 
  -3   5   2       19.86       21.07      1.34 o 
  -2   5   2        8.98        5.70      0.97 o 
  -1   5   2      313.27      367.22      4.50 o 
   0   5   2      136.91      154.37      4.27 o 
   1   5   2      207.19      234.86      4.16 o 
   2   5   2       91.14      115.06      2.86 o 
   3   5   2        0.54        0.80      0.83 o 
   4   5   2      218.24      223.48      5.43 o 
   5   5   2      208.12      207.81      9.31 o 
   6   5   2        0.46        2.67      2.05 o 
   7   5   2       18.18       15.62      2.70 o 
   8   5   2        3.21        4.37      2.48 o 
   9   5   2       35.56       32.42      4.21 o 
  10   5   2        2.23        3.89      3.01 o 
 -11   6   2        0.02        3.73      3.15 o 
 -10   6   2        0.85        2.18      1.77 o 
  -9   6   2        2.68        3.64      1.94 o 
  -8   6   2       36.65       39.31      3.06 o 
  -7   6   2        6.10        3.79      1.61 o 
  -6   6   2        9.52       12.11      1.98 o 
  -5   6   2       15.58       16.40      1.60 o 
  -4   6   2       59.07       60.85      2.80 o 
  -3   6   2       13.66       20.28      1.83 o 
  -2   6   2        4.27        7.23      0.90 o 
  -1   6   2      373.13      446.09      5.57 o 
   0   6   2       14.83       14.07      1.17 o 
   1   6   2      185.11      227.19      4.63 o 
   2   6   2        6.04        5.29      1.23 o 
   3   6   2      470.35      477.85      8.01 o 
   4   6   2        0.01        0.86      1.53 o 
   5   6   2        4.73        5.62      1.97 o 
   6   6   2       67.89       74.22      6.04 o 
   7   6   2        2.01        4.49      1.88 o 
   8   6   2       22.91       22.99      2.91 o 
   9   6   2        7.62        8.78      2.69 o 
 -10   7   2        0.04        0.65      2.63 o 
  -9   7   2       21.55       23.76      4.64 o 
  -8   7   2        7.15        5.76      1.77 o 
  -7   7   2      257.11      298.31     10.67 o 
  -6   7   2       32.83       26.06      2.91 o 
  -5   7   2      189.40      189.08      4.67 o 
  -4   7   2        2.26        7.97      2.07 o 
  -3   7   2      112.14      136.29      7.67 o 
  -2   7   2       44.25       40.16      2.48 o 
  -1   7   2      156.12      171.45      6.52 o 
   0   7   2        0.34        1.88      1.08 o 
   1   7   2       29.72       27.19      1.92 o 
   2   7   2       64.23       67.56      3.16 o 
   3   7   2      226.97      213.83      4.29 o 
   4   7   2      474.11      518.95     14.42 o 
   5   7   2       31.08       33.62      3.06 o 
   6   7   2        8.37        5.08      2.75 o 
   7   7   2        0.44        2.95      2.19 o 
   8   7   2        1.31        6.85      2.63 o 
   9   7   2        0.53        0.80      2.90 o 
  -9   8   2        1.08        3.53      1.86 o 
  -8   8   2       12.65        8.65      2.50 o 
  -7   8   2        6.79        5.38      1.88 o 
  -6   8   2      134.20      131.56      6.46 o 
  -5   8   2       30.84       30.52      3.35 o 
  -4   8   2       97.66      105.75      4.03 o 
  -3   8   2       13.38       13.34      1.30 o 
  -2   8   2        7.53        6.39      1.76 o 
  -1   8   2        1.60        2.66      1.05 o 
   0   8   2        8.30        9.55      1.07 o 
   1   8   2        0.00        2.40      1.82 o 
   2   8   2        0.17        1.93      1.26 o 
   3   8   2       21.86       17.78      1.77 o 
   4   8   2       67.35       73.13      5.66 o 
   5   8   2       72.43       79.81      4.44 o 
   6   8   2        0.33        0.67      2.20 o 
   7   8   2        0.83        0.87      2.37 o 
   8   8   2        0.19        3.30      2.87 o 
  -8   9   2        0.33        0.87      2.73 o 
  -7   9   2       12.04       13.88      2.97 o 
  -6   9   2       60.65       65.37      8.50 o 
  -5   9   2       12.56        8.02      1.97 o 
  -4   9   2       13.98        7.55      2.25 o 
  -3   9   2       16.87       14.13      1.68 o 
  -2   9   2        6.56        7.71      1.30 o 
  -1   9   2       55.90       55.35      3.13 o 
   0   9   2       24.78       24.19      2.98 o 
   1   9   2        1.65        2.95      1.33 o 
   2   9   2      101.37      108.93      6.94 o 
   3   9   2        1.27        2.55      1.83 o 
   4   9   2       18.02       16.67      2.87 o 
   5   9   2       13.50        9.94      2.34 o 
   6   9   2        1.41        5.64      3.28 o 
   7   9   2        3.50       -0.51      3.08 o 
  -7  10   2       24.32       24.16      4.22 o 
  -6  10   2       12.66       13.31      3.28 o 
  -5  10   2        2.05        2.53      1.98 o 
  -4  10   2       59.19       59.17      4.65 o 
  -3  10   2       25.80       19.15      2.14 o 
  -2  10   2        6.64        5.35      1.28 o 
  -1  10   2        0.47        2.99      1.71 o 
   0  10   2        0.69        0.55      1.98 o 
   1  10   2        6.64        5.91      2.91 o 
   2  10   2        8.44        5.68      1.54 o 
   3  10   2        4.75        4.72      2.34 o 
   4  10   2       39.12       34.17      3.43 o 
   5  10   2       20.85       18.90      3.92 o 
   6  10   2        7.19        7.37      3.08 o 
  -5  11   2        0.61        1.52      3.96 o 
  -4  11   2        5.74        3.37      5.12 o 
  -3  11   2       13.71       17.89      3.48 o 
  -2  11   2        0.96        3.16      2.02 o 
  -1  11   2       19.39       15.77      2.62 o 
   0  11   2        6.67        7.46      2.77 o 
   1  11   2       20.15       17.85      2.86 o 
   2  11   2        0.73        1.95      1.89 o 
   3  11   2        1.37        1.82      2.02 o 
   4  11   2        0.00        0.40      3.46 o 
  -1  12   2        6.04        3.79      2.22 o 
   0  12   2        1.79        4.85      1.84 o 
   1  12   2        5.99        9.23      5.95 o 
 -12   1   3        0.03        2.65      3.08 o 
 -11   1   3       17.13       13.28      2.77 o 
 -10   1   3      657.90      735.82     19.80 o 
  -9   1   3      311.82      323.03     11.59 o 
  -8   1   3        1.69        1.60      1.23 o 
  -7   1   3       18.47       21.53      1.38 o 
  -6   1   3      156.86      182.74      3.19 o 
  -5   1   3       14.27       24.84      1.78 o 
  -4   1   3      151.79      144.09      2.46 o 
  -3   1   3        3.22        6.54      0.94 o 
  -2   1   3      207.64      223.64      2.33 o 
  -1   1   3     6474.91     5981.16     20.51 o 
   0   1   3     5325.38     4995.18     12.34 o 
   1   1   3     6374.26     6024.88     17.08 o 
   2   1   3      766.55      791.42      8.70 o 
   3   1   3      349.97      444.82      4.39 o 
   4   1   3        8.76        9.80      1.00 o 
   5   1   3        0.04        0.91      0.97 o 
   6   1   3       94.90      103.89      3.59 o 
   7   1   3      117.93      127.84      4.27 o 
   8   1   3        4.82        5.50      2.24 o 
   9   1   3        4.40        4.89      2.41 o 
  10   1   3       32.33       35.64      4.61 o 
 -12   2   3        1.25        5.78      2.56 o 
 -11   2   3        4.99       16.94      4.91 o 
 -10   2   3        8.44        2.80      1.85 o 
  -9   2   3        0.44        0.69      1.57 o 
  -8   2   3       34.91       28.17      2.58 o 
  -7   2   3       15.64       15.86      1.25 o 
  -6   2   3      165.08      153.79      3.00 o 
  -5   2   3      409.36      380.11      4.17 o 
  -4   2   3       10.94       19.77      1.45 o 
  -3   2   3     3308.11     3232.82     13.46 o 
  -2   2   3       18.80       19.01      0.92 o 
  -1   2   3    12752.35    12598.66     54.70 o 
   0   2   3        9.53        7.02      1.89 o 
   1   2   3     3334.73     3300.14     12.19 o 
   2   2   3        0.56        0.84      0.58 o 
   3   2   3      101.67      126.95      3.09 o 
   4   2   3       56.06       57.71      2.30 o 
   5   2   3        5.46       10.91      1.98 o 
   6   2   3        6.30        6.51      1.76 o 
   7   2   3      337.22      349.90     14.73 o 
   8   2   3        1.11        3.99      1.90 o 
   9   2   3        2.92        8.17      2.66 o 
  10   2   3        2.11       10.02      3.09 o 
 -12   3   3       11.47        7.50      2.67 o 
 -11   3   3       13.83       13.30      2.14 o 
 -10   3   3       20.74       18.64      3.63 o 
  -9   3   3        1.03        3.82      1.99 o 
  -8   3   3       40.69       46.56      2.93 o 
  -7   3   3        1.45        2.51      1.49 o 
  -6   3   3       36.05       38.42      1.42 o 
  -5   3   3      958.30     1040.69     12.93 o 
  -4   3   3        9.04        7.00      1.12 o 
  -3   3   3      216.42      242.89      4.26 o 
  -2   3   3      673.08      675.62      7.86 o 
  -1   3   3       73.16       71.23      4.09 o 
   0   3   3      776.04      662.94      8.70 o 
   1   3   3      367.84      314.37      4.47 o 
   2   3   3       71.92       75.27      3.20 o 
   3   3   3        0.79        1.51      1.36 o 
   4   3   3       28.19       26.29      1.68 o 
   5   3   3       70.97       72.96      3.25 o 
   6   3   3       34.93       35.20      2.57 o 
   7   3   3      204.80      183.92      6.06 o 
   8   3   3       57.56       52.71      3.70 o 
   9   3   3        0.08        3.77      2.25 o 
  10   3   3        3.06        2.94      2.62 o 
 -12   4   3        8.93        7.86      3.30 o 
 -11   4   3        0.29        1.93      1.41 o 
 -10   4   3       14.42       12.58      2.12 o 
  -9   4   3        9.00        6.70      1.94 o 
  -8   4   3        3.96        3.80      1.52 o 
  -7   4   3        4.81        4.10      1.48 o 
  -6   4   3       62.79       57.81      1.96 o 
  -5   4   3      172.44      181.94      3.44 o 
  -4   4   3      119.65      106.52      2.60 o 
  -3   4   3      230.29      201.91      4.77 o 
  -2   4   3       30.75       35.49      2.06 o 
  -1   4   3       23.60       14.58      1.18 o 
   0   4   3       55.50       61.89      2.27 o 
   1   4   3      948.03      953.99      7.96 o 
   2   4   3        0.69        1.54      0.83 o 
   3   4   3        2.56        2.86      1.05 o 
   4   4   3       11.00        8.56      1.58 o 
   5   4   3       32.45       27.37      2.48 o 
   6   4   3      502.23      547.06      9.54 o 
   7   4   3       11.56       12.44      2.10 o 
   8   4   3        3.39        4.49      2.24 o 
   9   4   3        1.81        4.98      2.01 o 
  10   4   3        4.36        6.87      3.52 o 
 -11   5   3        7.46        3.61      2.35 o 
 -10   5   3       10.05        7.55      1.95 o 
  -9   5   3       53.23       46.07      3.83 o 
  -8   5   3      117.06      123.57      4.82 o 
  -7   5   3        3.90        6.29      1.77 o 
  -6   5   3       73.03       79.25      3.37 o 
  -5   5   3      201.63      194.13      4.49 o 
  -4   5   3       76.03       69.35      2.74 o 
  -3   5   3        1.33        2.17      1.24 o 
  -2   5   3       35.99       30.11      1.97 o 
  -1   5   3        1.46        1.95      0.94 o 
   0   5   3      832.20      914.83      7.80 o 
   1   5   3      282.69      287.45      4.65 o 
   2   5   3      117.04      117.46      4.65 o 
   3   5   3      134.22      144.00      3.27 o 
   4   5   3       79.92       74.47      2.79 o 
   5   5   3       94.84       95.17      3.85 o 
   6   5   3       35.56       33.88      2.82 o 
   7   5   3        7.27        7.21      1.82 o 
   8   5   3        0.31       -0.50      3.00 o 
   9   5   3        4.50        5.66      2.86 o 
 -11   6   3        1.29        2.49      2.70 o 
 -10   6   3       77.07       86.27      6.91 o 
  -9   6   3       36.34       35.15      3.36 o 
  -8   6   3       90.92       81.38      4.52 o 
  -7   6   3        0.31       -0.24      1.58 o 
  -6   6   3      485.56      497.60      8.09 o 
  -5   6   3        2.78        4.52      1.24 o 
  -4   6   3       12.09        8.97      1.23 o 
  -3   6   3       47.46       52.44      2.11 o 
  -2   6   3        2.55        4.25      0.67 o 
  -1   6   3      115.85      124.58      3.96 o 
   0   6   3        0.82        1.77      0.84 o 
   1   6   3       28.32       31.10      1.76 o 
   2   6   3      428.10      468.17      8.71 o 
   3   6   3      108.12      114.19      4.28 o 
   4   6   3       85.97       82.05      3.47 o 
   5   6   3       40.50       38.55      3.02 o 
   6   6   3       54.11       61.70      3.51 o 
   7   6   3       25.82       18.21      2.87 o 
   8   6   3        7.89        7.76      2.94 o 
   9   6   3        1.85       -2.23      2.23 o 
 -10   7   3        0.04        3.38      2.32 o 
  -9   7   3        0.09        4.54      2.30 o 
  -8   7   3        0.89       -0.99      1.71 o 
  -7   7   3       28.41       25.26      3.51 o 
  -6   7   3       26.90       27.72      2.72 o 
  -5   7   3      714.83      782.57     10.57 o 
  -4   7   3      676.14      714.33      7.73 o 
  -3   7   3        1.05        3.55      1.27 o 
  -2   7   3        1.79        3.83      1.05 o 
  -1   7   3        0.02        2.39      0.87 o 
   0   7   3       35.17       39.58      2.30 o 
   1   7   3       24.53       23.03      1.78 o 
   2   7   3        0.62        0.51      0.84 o 
   3   7   3      238.87      248.23      6.79 o 
   4   7   3        1.68        1.49      1.83 o 
   5   7   3      148.12      157.26      7.11 o 
   6   7   3       57.56       61.73      4.31 o 
   7   7   3        1.69        4.09      2.39 o 
   8   7   3       15.43       19.15      3.45 o 
  -9   8   3        9.49        7.86      1.76 o 
  -8   8   3        0.48        0.98      2.97 o 
  -7   8   3       43.10       38.56      3.29 o 
  -6   8   3       48.79       55.67      4.06 o 
  -5   8   3        1.70        0.64      1.39 o 
  -4   8   3        4.99        5.52      0.96 o 
  -3   8   3       25.41       30.03      2.27 o 
  -2   8   3      103.84      112.88      5.17 o 
  -1   8   3       49.03       50.82      2.84 o 
   0   8   3       28.88       29.42      2.00 o 
   1   8   3        5.91        5.97      1.12 o 
   2   8   3       36.35       36.33      3.54 o 
   3   8   3       65.39       59.53      3.91 o 
   4   8   3        0.78        2.58      2.00 o 
   5   8   3        1.89        6.44      2.85 o 
   6   8   3       31.24       25.76      5.85 o 
   7   8   3       18.63       19.01      3.29 o 
  -8   9   3       25.56       23.79      6.42 o 
  -7   9   3        2.84        2.95      2.13 o 
  -6   9   3        0.51       -0.75      1.93 o 
  -5   9   3        4.98        6.16      1.85 o 
  -4   9   3        0.09        2.99      1.28 o 
  -3   9   3        0.36        1.39      1.31 o 
  -2   9   3       79.27       80.37      5.34 o 
  -1   9   3        1.97        4.61      1.13 o 
   0   9   3       33.73       26.34      2.72 o 
   1   9   3       59.04       53.76      3.83 o 
   2   9   3        6.65        5.39      1.86 o 
   3   9   3        6.61        4.88      1.91 o 
   4   9   3        0.45        2.33      2.22 o 
   5   9   3        2.76        3.00      2.28 o 
   6   9   3        1.26        2.89      2.40 o 
  -7  10   3        1.86        2.77      2.12 o 
  -6  10   3        7.73        5.24      4.87 o 
  -5  10   3       12.49        8.73      1.95 o 
  -4  10   3        3.30        0.96      1.76 o 
  -3  10   3        0.02        0.47      1.25 o 
  -2  10   3        8.96        7.47      1.43 o 
  -1  10   3       22.06       17.68      2.38 o 
   0  10   3        3.10        0.55      2.07 o 
   1  10   3        1.04       -0.43      1.76 o 
   2  10   3        2.17        9.32      3.76 o 
   3  10   3        1.14        2.85      1.89 o 
   4  10   3        7.03        8.39      2.60 o 
   5  10   3        1.30        2.74      2.10 o 
  -5  11   3        0.45        5.51      5.12 o 
  -4  11   3        4.32        4.70      2.92 o 
  -3  11   3        0.24        0.24      2.27 o 
  -2  11   3        6.41        7.66      1.82 o 
  -1  11   3        1.83        7.88      2.61 o 
   0  11   3        1.90        0.85      2.66 o 
   1  11   3        2.08        3.37      1.88 o 
   2  11   3        1.30        0.96      2.20 o 
   3  11   3       15.57       13.97      2.88 o 
  -2  12   3        6.33        9.38      6.45 o 
  -1  12   3        1.95        5.73      2.79 o 
   0  12   3        2.36       -1.65      6.92 o 
 -13   0   4        1.80        2.47      3.80 o 
 -12   0   4      149.22      128.81      7.87 o 
 -11   0   4        6.09        8.42      4.02 o 
 -10   0   4      280.07      297.47     18.29 o 
  -9   0   4      681.81      754.67     23.84 o 
  -8   0   4       19.01       20.44      3.91 o 
  -7   0   4      171.90      210.63     10.89 o 
  -6   0   4       92.60       76.42      2.86 o 
  -5   0   4       51.92       34.92      1.91 o 
  -4   0   4     1245.80     1135.16     14.63 o 
  -3   0   4     3304.77     2954.77     12.35 o 
  -2   0   4      814.86      682.77      8.01 o 
  -1   0   4     4302.04     3607.05     20.45 o 
   0   0   4     6881.70     6872.02     56.31 o 
   1   0   4     4345.85     4293.35     19.90 o 
   2   0   4      192.71      141.55      3.57 o 
   3   0   4      462.90      502.20      9.32 o 
   4   0   4      110.16       99.85      8.75 o 
   5   0   4       28.30       29.57      3.34 o 
   6   0   4       19.33       22.65      3.65 o 
   7   0   4       91.35       87.57      6.12 o 
   8   0   4        6.79        6.81     11.48 o 
   9   0   4       23.11       35.80      4.98 o 
  10   0   4        7.26       11.20      4.31 o 
 -13   1   4        7.43        6.61      2.94 o 
 -12   1   4        0.04        3.49      3.02 o 
 -11   1   4       32.11       26.62      3.51 o 
 -10   1   4       49.55       42.54      3.10 o 
  -9   1   4       26.65       18.07      1.98 o 
  -8   1   4       59.57       53.85      2.33 o 
  -7   1   4      167.52      180.57      3.36 o 
  -6   1   4      495.51      493.29      5.16 o 
  -5   1   4     1513.90     1616.84     10.96 o 
  -4   1   4     1018.53      902.95      5.86 o 
  -3   1   4      977.73      947.52      4.87 o 
  -2   1   4    30356.94    28573.53   1114.57 o 
  -1   1   4     3432.42     3274.67      7.76 o 
   0   1   4       97.36       86.67      1.70 o 
   1   1   4      102.97      104.90      4.61 o 
   2   1   4      513.26      525.42      6.72 o 
   3   1   4     1271.78     1302.18      9.14 o 
   4   1   4      337.31      335.95      5.06 o 
   5   1   4        3.42        3.33      1.51 o 
   6   1   4      152.57      156.10      6.91 o 
   7   1   4      113.80       98.28      4.94 o 
   8   1   4       42.72       44.69      5.52 o 
   9   1   4        0.85        1.83      2.69 o 
  10   1   4        0.05        2.81      2.97 o 
 -12   2   4        6.30       14.31      3.17 o 
 -11   2   4       29.75       26.09      2.78 o 
 -10   2   4       84.65       83.05      7.81 o 
  -9   2   4        0.64        1.59      1.41 o 
  -8   2   4       23.72       22.65      1.64 o 
  -7   2   4      199.20      203.74      3.53 o 
  -6   2   4      452.96      508.26      5.95 o 
  -5   2   4      110.73      113.61      3.30 o 
  -4   2   4     1036.69     1058.67      7.75 o 
  -3   2   4        4.19        4.87      0.44 o 
  -2   2   4     3185.19     2933.87     12.68 o 
  -1   2   4       79.27       52.91      0.95 o 
   0   2   4     8197.85     7713.48     20.35 o 
   1   2   4      436.02      442.95      5.66 o 
   2   2   4     1290.16     1367.60     10.16 o 
   3   2   4      240.29      249.32      3.93 o 
   4   2   4       18.98       22.90      1.67 o 
   5   2   4        0.00        2.31      1.74 o 
   6   2   4        0.31        1.58      2.65 o 
   7   2   4       82.76       76.76      3.71 o 
   8   2   4        0.56        3.33      1.91 o 
   9   2   4       23.75       30.35      4.92 o 
  10   2   4        3.07        8.07      2.72 o 
 -12   3   4        8.54        6.13      3.33 o 
 -11   3   4        2.38        2.85      1.75 o 
 -10   3   4       31.03       29.88      2.66 o 
  -9   3   4      137.43      128.79      4.95 o 
  -8   3   4       13.38       13.39      1.90 o 
  -7   3   4      105.75      106.81      2.98 o 
  -6   3   4       23.25       20.20      1.31 o 
  -5   3   4      135.13      163.09      4.45 o 
  -4   3   4        8.63       19.28      1.78 o 
  -3   3   4      591.22      605.52      6.58 o 
  -2   3   4      385.29      388.30      5.20 o 
  -1   3   4      282.81      255.79      3.39 o 
   0   3   4     5151.47     5344.43     20.03 o 
   1   3   4     1707.74     1667.19     11.32 o 
   2   3   4       31.98       35.62      1.82 o 
   3   3   4       21.68       18.26      1.28 o 
   4   3   4      117.46      102.55      4.19 o 
   5   3   4      900.43     1005.12     10.21 o 
   6   3   4        2.14        2.61      1.72 o 
   7   3   4        6.48        4.42      1.93 o 
   8   3   4        6.16        8.70      2.05 o 
   9   3   4        4.50        4.37      2.44 o 
  10   3   4        8.62        5.58      3.52 o 
 -12   4   4        0.01        5.18      3.08 o 
 -11   4   4        1.83        2.71      1.92 o 
 -10   4   4        0.14        1.81      1.72 o 
  -9   4   4      190.74      212.07      5.76 o 
  -8   4   4      105.12      100.57      3.87 o 
  -7   4   4        0.69        2.43      1.44 o 
  -6   4   4      227.44      237.75      4.42 o 
  -5   4   4      431.40      451.05      7.27 o 
  -4   4   4     1359.58     1529.58     11.94 o 
  -3   4   4      467.83      477.24      4.77 o 
  -2   4   4       77.49       60.48      3.49 o 
  -1   4   4      582.62      607.18      5.26 o 
   0   4   4      287.27      342.72      3.21 o 
   1   4   4       42.96       50.59      2.03 o 
   2   4   4        0.01        0.94      0.74 o 
   3   4   4       13.81       13.56      1.66 o 
   4   4   4       10.20        8.28      2.38 o 
   5   4   4       15.66       16.35      1.91 o 
   6   4   4      244.94      241.04      8.42 o 
   7   4   4        4.24        4.92      2.10 o 
   8   4   4        4.32        4.34      1.92 o 
   9   4   4        1.59        3.66      3.07 o 
 -12   5   4       21.12       17.28      5.00 o 
 -11   5   4       54.56       53.71      4.56 o 
 -10   5   4       68.99       68.41      4.71 o 
  -9   5   4        3.60        2.19      1.66 o 
  -8   5   4        4.62        3.01      1.56 o 
  -7   5   4      247.44      249.86      5.02 o 
  -6   5   4       37.25       26.78      1.99 o 
  -5   5   4       21.20       20.14      1.76 o 
  -4   5   4      259.72      298.34      5.54 o 
  -3   5   4       85.42       83.28      3.32 o 
  -2   5   4      127.39      131.20      3.95 o 
  -1   5   4      144.64      158.78      3.09 o 
   0   5   4      291.41      291.01      3.99 o 
   1   5   4      356.24      294.56      3.89 o 
   2   5   4       56.90       51.42      2.10 o 
   3   5   4        0.24        1.27      0.82 o 
   4   5   4      476.17      511.36      8.17 o 
   5   5   4      138.71      146.22      5.59 o 
   6   5   4      220.50      238.83      6.31 o 
   7   5   4        2.57        2.87      1.87 o 
   8   5   4        1.38        4.49      2.33 o 
   9   5   4        2.93        9.36      2.85 o 
 -11   6   4        9.15       10.08      2.61 o 
 -10   6   4       20.05       20.58      3.57 o 
  -9   6   4        3.60        6.15      2.11 o 
  -8   6   4       46.43       51.72      3.44 o 
  -7   6   4        0.99        3.46      1.59 o 
  -6   6   4      299.39      337.54      6.18 o 
  -5   6   4       14.90       12.76      1.77 o 
  -4   6   4       64.68       52.10      2.77 o 
  -3   6   4       18.28       18.91      1.64 o 
  -2   6   4        7.85        6.45      1.03 o 
  -1   6   4      146.79      144.56      4.45 o 
   0   6   4        2.40        1.66      0.95 o 
   1   6   4      163.29      166.81      4.36 o 
   2   6   4       21.22       16.13      2.16 o 
   3   6   4       32.06       36.81      2.32 o 
   4   6   4        0.74       -0.58      1.44 o 
   5   6   4       33.36       34.91      2.84 o 
   6   6   4        3.23        2.85      2.23 o 
   7   6   4        8.37        9.42      2.56 o 
   8   6   4       10.40       15.70      3.84 o 
 -10   7   4        0.42        1.19      2.44 o 
  -9   7   4        3.84        5.33      2.12 o 
  -8   7   4       59.69       55.75      5.02 o 
  -7   7   4        0.39        0.33      1.54 o 
  -6   7   4       75.12       78.64      4.52 o 
  -5   7   4      176.70      181.50      6.98 o 
  -4   7   4      199.51      196.17      5.54 o 
  -3   7   4      339.93      376.01     11.54 o 
  -2   7   4        3.29        3.45      1.35 o 
  -1   7   4        3.48        4.63      1.26 o 
   0   7   4       79.51       77.48      3.02 o 
   1   7   4       13.69       21.59      1.96 o 
   2   7   4        7.79        5.54      1.52 o 
   3   7   4        0.42        2.09      1.61 o 
   4   7   4       10.70       10.46      2.78 o 
   5   7   4        7.46        8.20      4.20 o 
   6   7   4        1.96        7.16      2.62 o 
   7   7   4        0.88        4.51      3.14 o 
   8   7   4        0.08        4.56      2.54 o 
 -10   8   4        2.59        3.28      5.09 o 
  -9   8   4       10.25       11.43      2.57 o 
  -8   8   4        2.28        2.49      2.33 o 
  -7   8   4        3.37        1.84      2.02 o 
  -6   8   4       54.72       54.91      4.07 o 
  -5   8   4      128.68      129.33      4.58 o 
  -4   8   4       26.22       25.49      2.11 o 
  -3   8   4      105.79      102.04      4.72 o 
  -2   8   4       18.76       19.45      1.66 o 
  -1   8   4        3.04        1.89      1.67 o 
   0   8   4       50.05       52.12      2.62 o 
   1   8   4        0.43        1.79      1.46 o 
   2   8   4      103.27      110.22      6.07 o 
   3   8   4        2.04        2.80      2.18 o 
   4   8   4       30.54       36.79      3.52 o 
   5   8   4        0.04        2.90      1.82 o 
   6   8   4        0.42        3.58      3.63 o 
   7   8   4       21.01       25.47      4.03 o 
  -9   9   4       10.65       18.79      4.07 o 
  -8   9   4        1.48        1.16      2.05 o 
  -7   9   4        8.69        5.46      2.56 o 
  -6   9   4        0.15        2.33      1.80 o 
  -5   9   4       14.13       12.77      2.22 o 
  -4   9   4        9.02        8.82      1.53 o 
  -3   9   4       53.97       47.25      3.46 o 
  -2   9   4        0.48        2.68      0.94 o 
  -1   9   4       47.62       44.41      3.60 o 
   0   9   4       32.01       25.21      2.39 o 
   1   9   4        0.35        1.26      1.43 o 
   2   9   4        2.74        3.35      2.23 o 
   3   9   4        9.80       10.55      2.88 o 
   4   9   4       16.44       20.88      4.37 o 
   5   9   4       11.19       13.95      2.52 o 
   6   9   4       23.75       20.08      3.34 o 
  -7  10   4        0.47        2.04      1.76 o 
  -6  10   4        0.15        0.88      1.79 o 
  -5  10   4        0.18        3.87      3.43 o 
  -4  10   4       21.04       19.13      4.28 o 
  -3  10   4        0.19        0.96      1.67 o 
  -2  10   4       17.16       14.18      2.04 o 
  -1  10   4       24.71       19.80      2.68 o 
   0  10   4        0.95        3.02      1.00 o 
   1  10   4        0.05        1.64      1.31 o 
   2  10   4        2.28       -0.35      1.82 o 
   3  10   4        4.40        5.60      1.97 o 
   4  10   4        0.03        5.40      2.29 o 
   5  10   4        1.03        3.63      2.46 o 
  -6  11   4        4.75        3.96      3.21 o 
  -5  11   4        0.28        1.14      2.18 o 
  -4  11   4       20.47       21.01      3.86 o 
  -3  11   4       11.50       12.54      2.37 o 
  -2  11   4        9.31        8.88      2.11 o 
  -1  11   4        2.90        3.95      1.70 o 
   0  11   4       19.31       11.03      1.90 o 
   1  11   4        1.19        0.95      2.84 o 
   2  11   4        2.29        2.59      1.76 o 
   3  11   4        2.80        1.43      2.48 o 
  -1  12   4       12.71       10.67      4.10 o 
 -13   1   5        3.01        5.35      2.67 o 
 -12   1   5        0.40        1.97      2.38 o 
 -11   1   5        0.41        1.44      1.58 o 
 -10   1   5       75.63       70.87      4.81 o 
  -9   1   5        0.85        2.03      1.23 o 
  -8   1   5       52.64       67.29      2.66 o 
  -7   1   5      297.67      287.52      4.07 o 
  -6   1   5      199.53      194.05      3.08 o 
  -5   1   5      158.11      148.11      2.82 o 
  -4   1   5        0.29        2.11      0.96 o 
  -3   1   5      131.74      154.51      2.05 o 
  -2   1   5     2515.45     2239.92     12.43 o 
  -1   1   5       65.72      106.23      3.34 o 
   0   1   5     2844.61     2813.60     11.28 o 
   1   1   5     1651.53     1549.20     11.09 o 
   2   1   5       41.53       39.10      2.17 o 
   3   1   5       39.07       30.31      1.69 o 
   4   1   5       14.86       11.33      1.22 o 
   5   1   5       33.96       30.08      2.14 o 
   6   1   5       15.28       15.86      2.33 o 
   7   1   5        8.71        8.94      2.28 o 
   8   1   5        5.57        9.45      2.64 o 
   9   1   5        0.02        4.17      2.39 o 
 -13   2   5        1.82        5.46      3.16 o 
 -12   2   5        0.33        2.64      2.32 o 
 -11   2   5       11.16       11.92      1.85 o 
 -10   2   5       35.42       31.23      2.80 o 
  -9   2   5        3.08        2.06      2.36 o 
  -8   2   5       76.69       72.50      3.40 o 
  -7   2   5       27.59       22.97      1.41 o 
  -6   2   5      822.21      891.47      8.15 o 
  -5   2   5      159.32      205.38      3.00 o 
  -4   2   5     1427.18     1501.47     11.08 o 
  -3   2   5      494.25      435.64      7.59 o 
  -2   2   5      946.30      913.79      4.88 o 
  -1   2   5     1322.39     1322.16      5.64 o 
   0   2   5      591.93      574.78     12.31 o 
   1   2   5      610.26      709.47      8.39 o 
   2   2   5      397.78      400.46      5.40 o 
   3   2   5        9.67       10.10      1.41 o 
   4   2   5      617.85      644.08      7.04 o 
   5   2   5      219.26      216.27      5.07 o 
   6   2   5       74.74       78.49      3.56 o 
   7   2   5       46.60       48.05      3.14 o 
   8   2   5        1.40        4.60      2.22 o 
   9   2   5        0.04        4.48      2.33 o 
 -13   3   5        0.04        4.49      3.61 o 
 -12   3   5        1.81        4.97      2.42 o 
 -11   3   5       48.10       56.83      4.36 o 
 -10   3   5        7.40        5.29      1.89 o 
  -9   3   5        1.88        4.47      1.80 o 
  -8   3   5        4.53        5.21      1.63 o 
  -7   3   5       35.38       31.95      2.84 o 
  -6   3   5      693.02      786.33      7.89 o 
  -5   3   5       19.36       18.34      1.69 o 
  -4   3   5        4.85        1.64      0.88 o 
  -3   3   5      216.05      201.68      2.98 o 
  -2   3   5      498.40      562.08      6.12 o 
  -1   3   5     2040.74     2046.37      9.88 o 
   0   3   5      940.35      910.71     11.06 o 
   1   3   5      817.83      927.94      8.95 o 
   2   3   5       16.30       15.12      1.30 o 
   3   3   5        1.03       -0.13      0.68 o 
   4   3   5      173.26      161.34      4.56 o 
   5   3   5      128.82      121.34      3.91 o 
   6   3   5      386.32      398.24      9.24 o 
   7   3   5        3.55        6.00      2.02 o 
   8   3   5       17.82       15.94      3.23 o 
   9   3   5        7.83        9.98      2.88 o 
 -12   4   5        0.01        1.53      2.23 o 
 -11   4   5       23.77       18.07      3.21 o 
 -10   4   5        3.68        4.46      2.13 o 
  -9   4   5       51.14       52.18      3.59 o 
  -8   4   5       56.78       49.69      2.86 o 
  -7   4   5       14.54       10.50      1.41 o 
  -6   4   5       33.36       32.94      1.98 o 
  -5   4   5      255.79      291.41      5.15 o 
  -4   4   5      167.92      162.42      4.46 o 
  -3   4   5      101.25       74.54      2.55 o 
  -2   4   5      163.75      181.98      4.02 o 
  -1   4   5     1410.24     1493.85     10.80 o 
   0   4   5      216.73      219.51      4.07 o 
   1   4   5      404.92      405.31      4.40 o 
   2   4   5      524.41      486.55      5.67 o 
   3   4   5       70.06       64.97      1.97 o 
   4   4   5      318.54      316.87      5.94 o 
   5   4   5        2.22        2.74      1.60 o 
   6   4   5       52.61       51.07      3.14 o 
   7   4   5       25.13       22.68      2.43 o 
   8   4   5        0.00        0.03      1.78 o 
   9   4   5        1.64        4.72      3.09 o 
 -12   5   5        6.79        9.96      2.44 o 
 -11   5   5        2.99        4.45      2.01 o 
 -10   5   5       35.73       37.29      3.58 o 
  -9   5   5      150.49      141.63      6.39 o 
  -8   5   5       17.17       10.31      1.94 o 
  -7   5   5       25.74       29.03      2.19 o 
  -6   5   5      123.27      119.18      5.90 o 
  -5   5   5      153.75      151.33      3.52 o 
  -4   5   5        3.12        2.22      1.48 o 
  -3   5   5        7.71        6.38      0.99 o 
  -2   5   5       82.55       89.13      4.50 o 
  -1   5   5      116.54      133.44      3.34 o 
   0   5   5      496.62      464.76      5.68 o 
   1   5   5      207.11      200.35      3.34 o 
   2   5   5      159.88      150.41      6.89 o 
   3   5   5      139.24      137.09      4.63 o 
   4   5   5        0.02       -1.00      1.38 o 
   5   5   5      427.90      467.21      8.75 o 
   6   5   5       23.06       24.34      2.44 o 
   7   5   5        1.22        3.23      2.28 o 
   8   5   5        4.16        4.65      3.35 o 
 -11   6   5        0.08        4.59      2.79 o 
 -10   6   5        1.18        0.10      1.91 o 
  -9   6   5       57.07       51.75      5.43 o 
  -8   6   5        1.00        1.51      2.23 o 
  -7   6   5      137.87      140.94      8.61 o 
  -6   6   5        7.70        9.73      1.56 o 
  -5   6   5       33.64       33.51      2.20 o 
  -4   6   5      378.19      364.30      8.89 o 
  -3   6   5       89.94       94.31      4.09 o 
  -2   6   5        7.52        9.66      1.55 o 
  -1   6   5      164.49      176.72      3.49 o 
   0   6   5       14.09       15.27      1.10 o 
   1   6   5       87.79       89.03      4.47 o 
   2   6   5      558.43      612.83     11.83 o 
   3   6   5      257.35      306.55      8.40 o 
   4   6   5        2.13        6.11      2.23 o 
   5   6   5       53.94       62.65      5.72 o 
   6   6   5        0.15        0.42      2.23 o 
   7   6   5       13.01       19.55      3.24 o 
   8   6   5        0.62        3.85      2.68 o 
 -11   7   5       23.78       16.78      2.92 o 
 -10   7   5        1.08        0.02      2.11 o 
  -9   7   5        1.38        5.82      2.18 o 
  -8   7   5       30.65       28.13      4.81 o 
  -7   7   5        5.08        6.42      1.79 o 
  -6   7   5        0.15        1.04      1.64 o 
  -5   7   5        0.55        1.40      1.84 o 
  -4   7   5       26.58       29.59      2.22 o 
  -3   7   5       84.11       88.55      4.49 o 
  -2   7   5       14.32       14.68      2.55 o 
  -1   7   5        7.44        6.21      1.22 o 
   0   7   5       65.29       61.73      3.40 o 
   1   7   5        8.73        3.88      2.67 o 
   2   7   5       81.26       73.03      4.23 o 
   3   7   5       20.37       17.91      2.61 o 
   4   7   5       27.01       21.78      2.68 o 
   5   7   5        2.32        6.17      2.42 o 
   6   7   5        0.17        2.06      2.91 o 
   7   7   5        2.47        0.54      2.50 o 
 -10   8   5        7.05        3.02      2.66 o 
  -9   8   5        0.28        3.38      2.27 o 
  -8   8   5        0.06        0.14      2.25 o 
  -7   8   5       38.39       36.25      3.50 o 
  -6   8   5       31.61       30.55      2.56 o 
  -5   8   5        5.47        5.63      1.67 o 
  -4   8   5        1.28        1.84      1.32 o 
  -3   8   5        5.43        7.67      1.33 o 
  -2   8   5        1.45        4.90      1.53 o 
  -1   8   5       58.11       59.00      3.30 o 
   0   8   5       43.99       58.63      5.19 o 
   1   8   5        1.38        4.05      1.09 o 
   2   8   5        3.47        3.65      1.93 o 
   3   8   5       14.68       12.84      2.90 o 
   4   8   5       11.61       11.48      2.57 o 
   5   8   5        7.60        7.60      2.56 o 
   6   8   5        6.93        9.72      3.97 o 
   7   8   5        0.88       -0.65      3.59 o 
  -9   9   5        3.22        4.84      3.99 o 
  -8   9   5       33.32       25.12      6.01 o 
  -7   9   5        3.29        2.76      1.71 o 
  -6   9   5        0.39       -1.45      2.07 o 
  -5   9   5       70.43       63.31      5.20 o 
  -4   9   5       21.08       20.07      2.42 o 
  -3   9   5        0.21        2.22      1.15 o 
  -2   9   5        8.03        9.47      1.52 o 
  -1   9   5        0.64        3.05      1.25 o 
   0   9   5       94.63       87.57      8.09 o 
   1   9   5       16.15       12.91      2.57 o 
   2   9   5        2.45        4.87      2.17 o 
   3   9   5        0.02        5.11      3.77 o 
   4   9   5        4.53        6.87      2.32 o 
   5   9   5       12.47        6.20      2.34 o 
  -8  10   5        2.02        9.24      2.33 o 
  -7  10   5        1.37       -0.51      2.20 o 
  -6  10   5        5.73        7.45      3.00 o 
  -5  10   5        0.50        4.92      2.34 o 
  -4  10   5       21.48       23.52      3.17 o 
  -3  10   5        0.01        3.96      1.67 o 
  -2  10   5        9.41        8.64      2.37 o 
  -1  10   5       31.32       33.61      4.70 o 
   0  10   5        0.13        2.29      1.27 o 
   1  10   5        5.83        2.46      1.94 o 
   2  10   5       15.62       10.79      2.48 o 
   3  10   5        0.19        5.38      2.31 o 
   4  10   5        5.40        6.81      2.05 o 
  -6  11   5       16.03       11.30      4.85 o 
  -5  11   5        2.55       10.32      4.15 o 
  -4  11   5        0.80       -1.34      2.43 o 
  -3  11   5        2.97        9.17      2.34 o 
  -2  11   5        6.97        3.83      2.20 o 
  -1  11   5        0.71        1.48      2.49 o 
   0  11   5        0.00        1.73      1.93 o 
   1  11   5        0.23        2.22      1.61 o 
   2  11   5        1.59        1.45      2.29 o 
 -13   0   6        0.45        2.77      3.66 o 
 -12   0   6       22.84       19.91      4.38 o 
 -11   0   6      144.14      185.77     19.33 o 
 -10   0   6      813.26      880.38     15.67 o 
  -9   0   6      456.42      465.43     11.21 o 
  -8   0   6      811.94      851.65     17.75 o 
  -7   0   6      235.67      256.00      6.12 o 
  -6   0   6      139.92      134.70      3.81 o 
  -5   0   6       29.09       27.23      2.21 o 
  -4   0   6      966.48      901.98      7.40 o 
  -3   0   6    11431.95    11190.29     65.63 o 
  -2   0   6      297.24      251.94      6.67 o 
  -1   0   6     3810.94     3695.54     25.26 o 
   0   0   6     2307.50     2333.98     19.34 o 
   1   0   6     4138.60     4485.74     20.06 o 
   2   0   6      149.64      136.82      3.77 o 
   3   0   6       30.87       27.59      4.81 o 
   4   0   6       55.11       54.30      4.25 o 
   5   0   6      616.78      658.47     15.32 o 
   6   0   6        9.80       14.54      4.06 o 
   7   0   6       22.71       26.14      4.53 o 
   8   0   6       78.28       71.88      6.54 o 
   9   0   6        5.69       11.53      4.47 o 
 -13   1   6       21.74       15.83      3.88 o 
 -12   1   6        1.57        5.29      2.48 o 
 -11   1   6      357.72      384.73     14.44 o 
 -10   1   6      380.72      404.41      7.65 o 
  -9   1   6       59.26       54.99      2.46 o 
  -8   1   6       19.74       17.45      1.62 o 
  -7   1   6        2.22        2.25      1.09 o 
  -6   1   6        0.06        2.41      2.60 o 
  -5   1   6      226.94      241.64      3.72 o 
  -4   1   6      138.55      146.29      3.67 o 
  -3   1   6     6625.48     6543.29     30.49 o 
  -2   1   6     2313.98     2255.74     11.18 o 
  -1   1   6      462.80      393.88      5.46 o 
   0   1   6     1773.46     1811.16      8.60 o 
   1   1   6     1095.82     1063.62      9.54 o 
   2   1   6      165.22      157.48      3.92 o 
   3   1   6       41.62       38.64      2.04 o 
   4   1   6       16.42       16.20      1.43 o 
   5   1   6      367.10      376.07      5.23 o 
   6   1   6       75.30       82.03      3.65 o 
   7   1   6       47.76       49.09      4.01 o 
   8   1   6        3.53        8.15      2.42 o 
   9   1   6       14.55       13.87      3.30 o 
 -13   2   6        1.74        6.20      4.13 o 
 -12   2   6        4.63        1.22      2.28 o 
 -11   2   6       43.66       46.94      5.88 o 
 -10   2   6        3.21        3.62      2.03 o 
  -9   2   6      112.19      104.50      3.18 o 
  -8   2   6      103.29      104.97      4.23 o 
  -7   2   6      157.67      134.08      3.44 o 
  -6   2   6      563.77      582.09      6.53 o 
  -5   2   6        4.20        2.26      0.86 o 
  -4   2   6     1460.89     1439.59      8.62 o 
  -3   2   6       63.39       56.77      2.22 o 
  -2   2   6      625.07      566.63      6.08 o 
  -1   2   6        0.04        0.55      0.59 o 
   0   2   6     1585.86     1705.59      9.12 o 
   1   2   6       12.58       16.13      1.21 o 
   2   2   6      549.58      489.59      5.69 o 
   3   2   6      105.17       96.71      2.47 o 
   4   2   6        0.44       -0.54      1.06 o 
   5   2   6      617.86      627.26     10.05 o 
   6   2   6       39.33       48.96      3.21 o 
   7   2   6        0.37        3.90      2.03 o 
   8   2   6        2.97        0.74      2.12 o 
   9   2   6        0.24        2.11      2.27 o 
 -13   3   6       11.98       15.31      3.57 o 
 -12   3   6        0.67        0.92      1.61 o 
 -11   3   6       64.38       74.22      5.82 o 
 -10   3   6       26.99       30.86      2.84 o 
  -9   3   6      249.03      251.57      5.83 o 
  -8   3   6        0.79        3.27      1.14 o 
  -7   3   6       38.04       42.35      2.38 o 
  -6   3   6        4.12        6.51      1.45 o 
  -5   3   6       17.68       28.76      1.64 o 
  -4   3   6       14.99       15.89      1.65 o 
  -3   3   6      113.79      118.96      4.83 o 
  -2   3   6       84.70       71.55      2.19 o 
  -1   3   6        0.94        0.32      1.06 o 
   0   3   6      186.38      164.76      4.13 o 
   1   3   6     1916.17     2204.94     15.95 o 
   2   3   6        9.30        7.68      1.05 o 
   3   3   6      592.10      635.46     10.32 o 
   4   3   6        4.21        6.05      1.52 o 
   5   3   6       77.53       69.17      3.14 o 
   6   3   6        6.00        6.30      1.77 o 
   7   3   6        6.65        6.49      2.67 o 
   8   3   6        0.24        1.29      2.13 o 
   9   3   6        4.11       -2.37      2.99 o 
 -12   4   6        0.32        5.61      3.30 o 
 -11   4   6       59.98       63.27      5.50 o 
 -10   4   6      177.11      188.52      7.11 o 
  -9   4   6      149.29      146.45      6.77 o 
  -8   4   6        1.24        6.45      3.51 o 
  -7   4   6      373.81      378.37      6.72 o 
  -6   4   6        0.10        2.12      1.07 o 
  -5   4   6        0.39        1.33      0.77 o 
  -4   4   6      528.51      550.60      6.47 o 
  -3   4   6      422.97      420.85      8.45 o 
  -2   4   6      220.59      222.35      2.84 o 
  -1   4   6      298.99      360.31      7.99 o 
   0   4   6      112.46       95.67      2.83 o 
   1   4   6      833.69      898.55     10.63 o 
   2   4   6       66.27       48.26      3.07 o 
   3   4   6        1.93        0.64      1.40 o 
   4   4   6      113.98      112.08      3.77 o 
   5   4   6        0.25        0.54      1.49 o 
   6   4   6       24.61       21.47      2.80 o 
   7   4   6       16.42       18.97      2.72 o 
   8   4   6        1.43        2.16      2.40 o 
 -12   5   6        1.52        4.56      3.02 o 
 -11   5   6        9.50        8.84      2.32 o 
 -10   5   6        0.32        0.71      1.88 o 
  -9   5   6       42.07       39.94      3.88 o 
  -8   5   6      249.95      242.76      6.78 o 
  -7   5   6        6.13        5.37      1.29 o 
  -6   5   6        0.73       -0.62      0.91 o 
  -5   5   6       55.98       55.07      2.89 o 
  -4   5   6        4.26        4.73      1.16 o 
  -3   5   6      658.67      754.40      7.55 o 
  -2   5   6      481.91      541.23      7.39 o 
  -1   5   6        1.79        1.74      1.61 o 
   0   5   6       61.56       63.90      3.99 o 
   1   5   6       27.37       30.12      2.14 o 
   2   5   6      126.62      120.36      4.00 o 
   3   5   6      106.24      116.26      4.61 o 
   4   5   6       25.14       22.63      1.89 o 
   5   5   6        3.63        4.04      2.67 o 
   6   5   6        1.36        3.94      2.44 o 
   7   5   6        2.17        5.74      2.59 o 
   8   5   6        2.16        0.92      2.41 o 
 -12   6   6        0.00        2.80      1.88 o 
 -11   6   6        0.20        2.29      2.17 o 
 -10   6   6       19.27       16.77      2.70 o 
  -9   6   6      109.63      113.09      7.39 o 
  -8   6   6        3.97        2.99      1.98 o 
  -7   6   6        4.60        3.51      1.72 o 
  -6   6   6       81.93       87.13      3.36 o 
  -5   6   6       67.38       57.72      2.99 o 
  -4   6   6      102.36      107.82      4.32 o 
  -3   6   6      200.90      248.20      7.41 o 
  -2   6   6       13.70       12.54      2.03 o 
  -1   6   6       29.39       24.93      1.94 o 
   0   6   6       96.71       98.47      3.61 o 
   1   6   6       42.15       40.26      3.39 o 
   2   6   6      888.94     1008.10     24.58 o 
   3   6   6        0.20        1.23      1.95 o 
   4   6   6        3.68        5.20      2.52 o 
   5   6   6        2.34        3.47      2.39 o 
   6   6   6        9.89       12.68      3.04 o 
   7   6   6       48.02       44.88      5.36 o 
 -11   7   6        0.48        4.89      1.95 o 
 -10   7   6        9.30       12.94      2.99 o 
  -9   7   6       28.66       24.82      3.97 o 
  -8   7   6        0.12        3.72      1.93 o 
  -7   7   6        8.57        8.16      2.37 o 
  -6   7   6        2.92        4.10      1.68 o 
  -5   7   6       60.32       58.72      3.58 o 
  -4   7   6        1.14        2.57      0.93 o 
  -3   7   6        0.13        2.89      1.97 o 
  -2   7   6        6.44        3.93      1.33 o 
  -1   7   6        1.86        1.58      1.40 o 
   0   7   6        3.43        4.63      1.67 o 
   1   7   6      331.55      334.38      7.42 o 
   2   7   6        6.58        8.33      2.08 o 
   3   7   6        2.12        3.72      1.80 o 
   4   7   6       30.41       33.61      3.37 o 
   5   7   6        0.25        2.40      2.32 o 
   6   7   6       36.38       38.23      3.96 o 
   7   7   6        0.28        2.19      2.58 o 
 -10   8   6        0.01        3.00      2.18 o 
  -9   8   6       30.14       30.11      4.15 o 
  -8   8   6        9.03        6.58      3.91 o 
  -7   8   6       44.50       45.00      3.81 o 
  -6   8   6        6.81        6.20      2.36 o 
  -5   8   6      117.58      126.65      5.92 o 
  -4   8   6       54.41       49.06      3.90 o 
  -3   8   6      126.31      129.75      7.36 o 
  -2   8   6       10.27        9.63      1.68 o 
  -1   8   6       24.53       30.92      2.57 o 
   0   8   6        4.58        3.08      1.14 o 
   1   8   6      218.28      221.31      9.19 o 
   2   8   6        0.22        2.17      2.23 o 
   3   8   6       24.55       25.85      3.40 o 
   4   8   6        8.02        9.54      2.32 o 
   5   8   6        0.60        1.25      2.11 o 
   6   8   6        3.39        7.77      2.58 o 
  -9   9   6        0.90        1.28      2.19 o 
  -8   9   6        0.68        4.15      2.01 o 
  -7   9   6        2.21        4.04      2.30 o 
  -6   9   6       18.72       18.78      3.38 o 
  -5   9   6       42.45       40.20      3.54 o 
  -4   9   6        1.09        3.37      1.38 o 
  -3   9   6      146.26      167.67      9.72 o 
  -2   9   6       73.58       74.08      4.75 o 
  -1   9   6        8.70        6.82      3.90 o 
   0   9   6        1.40        3.01      1.15 o 
   1   9   6       24.73       20.51      2.42 o 
   2   9   6       19.68       23.78      2.96 o 
   3   9   6       23.38       18.61      2.92 o 
   4   9   6        5.46        4.51      2.20 o 
   5   9   6        0.78        4.05      3.83 o 
  -8  10   6        3.27        7.59      3.32 o 
  -7  10   6        2.82        3.66      2.33 o 
  -6  10   6        2.12        4.68      2.65 o 
  -5  10   6        0.00        1.82      2.04 o 
  -4  10   6        1.27        3.22      1.40 o 
  -3  10   6        5.46        7.47      1.99 o 
  -2  10   6       13.31       12.78      2.35 o 
  -1  10   6        0.20        0.96      1.33 o 
   0  10   6        3.44        4.12      1.42 o 
   1  10   6        0.38        5.09      1.96 o 
   2  10   6       14.83       12.55      3.63 o 
   3  10   6        9.96        8.17      2.56 o 
   4  10   6        0.47        4.43      3.76 o 
  -6  11   6       14.55        4.31      4.24 o 
  -5  11   6        0.93        3.51      2.38 o 
  -4  11   6        2.55        2.71      2.63 o 
  -3  11   6        0.21       -0.10      1.66 o 
  -2  11   6        0.43        4.08      1.49 o 
  -1  11   6        2.40        4.69      1.59 o 
   0  11   6        0.10        2.68      3.39 o 
   1  11   6        2.11        2.26      2.66 o 
   2  11   6        7.10        6.64      6.19 o 
 -13   1   7        4.09        5.16      3.03 o 
 -12   1   7        0.16        0.20      2.65 o 
 -11   1   7        0.85        2.99      1.84 o 
 -10   1   7       33.71       31.24      2.38 o 
  -9   1   7      583.76      635.44      9.15 o 
  -8   1   7        4.27        4.39      1.23 o 
  -7   1   7      101.47       95.77      2.46 o 
  -6   1   7        3.33        3.00      1.23 o 
  -5   1   7     1262.97     1219.58      8.64 o 
  -4   1   7      134.56      136.97      2.77 o 
  -3   1   7      198.12      190.79      3.85 o 
  -2   1   7      104.90       84.14      2.45 o 
  -1   1   7      164.54      153.99      3.43 o 
   0   1   7        1.23       -0.21      0.89 o 
   1   1   7      149.94      185.77      3.46 o 
   2   1   7      744.51      797.78      7.08 o 
   3   1   7       51.49       56.25      2.28 o 
   4   1   7       77.60       72.20      2.90 o 
   5   1   7      115.27      114.64      4.11 o 
   6   1   7      415.48      431.25      8.42 o 
   7   1   7        7.21       10.64      2.43 o 
   8   1   7        0.09        1.86      2.53 o 
   9   1   7        0.59        3.87      4.68 o 
 -13   2   7        0.95        3.17      4.28 o 
 -12   2   7       64.78       65.27      5.62 o 
 -11   2   7      181.62      191.70      8.06 o 
 -10   2   7       18.09       13.72      1.93 o 
  -9   2   7        4.52        5.03      1.59 o 
  -8   2   7        0.92        2.52      1.30 o 
  -7   2   7      295.49      272.91      4.98 o 
  -6   2   7        8.46        9.23      1.05 o 
  -5   2   7     1514.96     1675.35     10.98 o 
  -4   2   7      257.22      232.51      4.22 o 
  -3   2   7       26.44       27.95      1.05 o 
  -2   2   7      238.01      230.02      3.30 o 
  -1   2   7        3.88        4.67      0.63 o 
   0   2   7      922.82      943.19      7.26 o 
   1   2   7      217.78      229.69      3.72 o 
   2   2   7      165.96      186.14      4.01 o 
   3   2   7      144.47      144.90      3.87 o 
   4   2   7       10.12        9.58      1.38 o 
   5   2   7      176.74      169.48      4.91 o 
   6   2   7        2.76        2.69      1.72 o 
   7   2   7       25.83       28.04      2.85 o 
   8   2   7        1.36        1.64      2.18 o 
 -13   3   7        2.51        7.40      3.24 o 
 -12   3   7        1.11        2.23      1.62 o 
 -11   3   7        1.60        2.61      1.58 o 
 -10   3   7       66.31       73.66      3.45 o 
  -9   3   7       56.28       56.64      2.87 o 
  -8   3   7       27.30       29.93      2.33 o 
  -7   3   7       11.85       11.67      1.47 o 
  -6   3   7      262.53      268.31      5.12 o 
  -5   3   7     1391.31     1527.28     17.75 o 
  -4   3   7      207.67      191.63      5.36 o 
  -3   3   7      181.73      208.16      4.75 o 
  -2   3   7      919.13      909.43      6.59 o 
  -1   3   7        2.64        6.47      1.34 o 
   0   3   7      212.73      205.12      3.75 o 
   1   3   7       56.21       49.87      1.90 o 
   2   3   7        4.98        3.94      1.17 o 
   3   3   7       47.27       43.52      2.12 o 
   4   3   7      129.60      129.24      4.91 o 
   5   3   7       12.31        9.33      2.35 o 
   6   3   7       12.22        4.19      2.76 o 
   7   3   7       72.99       60.02      6.02 o 
   8   3   7        0.24        3.87      3.14 o 
 -13   4   7        0.07       -1.57      2.88 o 
 -12   4   7        8.30        4.49      1.97 o 
 -11   4   7        1.95        3.18      1.86 o 
 -10   4   7       79.10       71.42      4.69 o 
  -9   4   7        2.44        2.13      2.13 o 
  -8   4   7        1.78        3.92      1.32 o 
  -7   4   7       25.55       24.24      1.70 o 
  -6   4   7        0.05        1.10      0.68 o 
  -5   4   7        5.66        6.11      1.35 o 
  -4   4   7      679.32      692.25     13.11 o 
  -3   4   7      932.48      884.04      7.16 o 
  -2   4   7        5.06        5.93      1.04 o 
  -1   4   7      757.15      750.32      8.33 o 
   0   4   7      132.13      131.04      3.56 o 
   1   4   7      265.30      297.36      9.71 o 
   2   4   7       63.74       67.08      2.49 o 
   3   4   7        6.25        2.86      1.09 o 
   4   4   7       37.44       33.86      2.17 o 
   5   4   7       96.28       89.81      5.16 o 
   6   4   7      148.35      164.07      7.35 o 
   7   4   7       58.84       70.68      4.92 o 
   8   4   7        1.83        1.62      3.13 o 
 -12   5   7        8.38        0.90      1.90 o 
 -11   5   7       12.65       10.65      3.13 o 
 -10   5   7       33.92       40.00      4.22 o 
  -9   5   7       14.42       16.92      3.66 o 
  -8   5   7       13.42       12.99      2.42 o 
  -7   5   7        2.08        4.01      1.67 o 
  -6   5   7       10.81        9.27      1.57 o 
  -5   5   7        3.55        6.09      1.86 o 
  -4   5   7        0.10        2.10      2.28 o 
  -3   5   7       31.30       29.13      1.93 o 
  -2   5   7       26.42       21.92      1.45 o 
  -1   5   7      170.72      183.05      6.10 o 
   0   5   7       27.65       28.79      2.10 o 
   1   5   7       20.63       20.64      1.78 o 
   2   5   7        1.82        2.73      1.24 o 
   3   5   7       12.76       10.43      2.56 o 
   4   5   7      117.67      131.33      7.85 o 
   5   5   7       17.27       20.23      2.94 o 
   6   5   7       10.45       14.20      2.86 o 
   7   5   7        6.28        5.99      2.56 o 
   8   5   7        0.40       -0.26      3.86 o 
 -12   6   7        0.04        1.99      2.42 o 
 -11   6   7        0.11        3.40      2.34 o 
 -10   6   7      128.47      123.36      8.14 o 
  -9   6   7        4.59        5.82      2.55 o 
  -8   6   7        2.19        3.03      2.31 o 
  -7   6   7      199.60      204.69      5.45 o 
  -6   6   7      522.94      572.54     12.39 o 
  -5   6   7      151.41      141.99      5.16 o 
  -4   6   7        2.65        2.58      1.75 o 
  -3   6   7       87.62       87.96      3.39 o 
  -2   6   7      108.03      109.73      4.09 o 
  -1   6   7        0.58        3.06      1.48 o 
   0   6   7       79.90       85.30      3.38 o 
   1   6   7       23.23       25.47      2.14 o 
   2   6   7      334.83      336.39      9.36 o 
   3   6   7       11.45        7.61      2.14 o 
   4   6   7       50.39       44.67      4.24 o 
   5   6   7       44.23       45.15      4.35 o 
   6   6   7        0.14        3.31      2.92 o 
   7   6   7        1.08        3.46      3.03 o 
 -11   7   7        5.22        7.62      2.36 o 
 -10   7   7        3.30        4.87      2.26 o 
  -9   7   7        9.32        4.97      2.52 o 
  -8   7   7       30.30       27.89      3.10 o 
  -7   7   7       12.34        7.60      3.41 o 
  -6   7   7        2.13        1.99      1.52 o 
  -5   7   7        0.30        4.06      1.72 o 
  -4   7   7      283.13      305.47      7.76 o 
  -3   7   7      140.52      144.78      5.22 o 
  -2   7   7       92.57       82.79      4.55 o 
  -1   7   7        3.34        4.43      1.46 o 
   0   7   7      214.29      240.55     10.71 o 
   1   7   7        1.54        1.58      1.49 o 
   2   7   7        0.17        2.70      2.36 o 
   3   7   7       16.86       13.43      2.58 o 
   4   7   7        0.00        4.40      1.69 o 
   5   7   7        0.45       -1.28      3.66 o 
   6   7   7       28.15       34.82      6.94 o 
 -10   8   7        8.41       11.18      3.01 o 
  -9   8   7       25.51       26.26      3.50 o 
  -8   8   7        4.67       11.07      2.50 o 
  -7   8   7        0.00        3.54      2.29 o 
  -6   8   7       75.02       62.85      4.95 o 
  -5   8   7       40.65       40.42      4.10 o 
  -4   8   7       93.84       96.16      4.77 o 
  -3   8   7      149.35      155.01      4.93 o 
  -2   8   7      161.14      174.76      5.11 o 
  -1   8   7        6.76        6.21      1.76 o 
   0   8   7        1.93        4.32      2.57 o 
   1   8   7        0.35        0.21      1.66 o 
   2   8   7       13.32       14.02      2.38 o 
   3   8   7       23.43       23.74      3.07 o 
   4   8   7        0.29        1.00      2.27 o 
   5   8   7       24.41       34.31      4.67 o 
  -9   9   7        0.41        4.23      2.03 o 
  -8   9   7        1.44        4.97      1.86 o 
  -7   9   7        0.62        4.19      2.06 o 
  -6   9   7       11.57       12.38      1.88 o 
  -5   9   7       35.51       37.69      3.55 o 
  -4   9   7        0.42        2.49      2.25 o 
  -3   9   7       98.30      102.00      7.15 o 
  -2   9   7       69.30       65.81      4.39 o 
  -1   9   7        0.91        4.31      1.43 o 
   0   9   7        3.97        5.40      1.70 o 
   1   9   7        0.24        3.60      1.69 o 
   2   9   7        9.94       13.65      2.55 o 
   3   9   7       12.99        6.97      2.85 o 
   4   9   7        2.62        4.52      3.12 o 
  -8  10   7        2.71        2.51      2.10 o 
  -7  10   7        2.51        3.16      1.41 o 
  -6  10   7        0.02        2.02      2.37 o 
  -5  10   7        4.01        7.07      1.76 o 
  -4  10   7        0.46        1.13      1.69 o 
  -3  10   7        1.29        3.26      1.98 o 
  -2  10   7        0.12        1.88      2.39 o 
  -1  10   7        8.88        6.57      1.46 o 
   0  10   7        0.00        2.09      1.46 o 
   1  10   7        0.68        2.52      1.84 o 
   2  10   7        2.25       -0.62      2.30 o 
   3  10   7        2.78        2.97      2.06 o 
  -6  11   7        8.44        7.41      3.09 o 
  -5  11   7        1.32        4.05      2.68 o 
  -4  11   7        0.13        1.90      1.76 o 
  -3  11   7        0.93        4.42      2.13 o 
  -2  11   7        3.54        5.37      1.61 o 
  -1  11   7        1.78        1.64      2.22 o 
   0  11   7        2.01        3.26      2.73 o 
   1  11   7        0.03        2.94      2.29 o 
 -14   0   8        0.59        4.99      5.81 o 
 -13   0   8        0.78        5.86      4.72 o 
 -12   0   8      131.83      124.63     10.74 o 
 -11   0   8        8.07        6.83      2.18 o 
 -10   0   8        3.60        3.06      2.56 o 
  -9   0   8      189.58      177.58      5.86 o 
  -8   0   8       16.82       16.23      2.17 o 
  -7   0   8        8.33       14.41      1.78 o 
  -6   0   8       35.51       23.22      2.08 o 
  -5   0   8     1241.76     1379.11     17.74 o 
  -4   0   8     2111.30     1985.15     15.84 o 
  -3   0   8       35.45       29.05      1.73 o 
  -2   0   8      140.12      155.12      3.93 o 
  -1   0   8        3.13        2.95      1.05 o 
   0   0   8      358.36      406.44      6.52 o 
   1   0   8     1546.02     1609.81     15.62 o 
   2   0   8       73.06       69.62      4.06 o 
   3   0   8       81.69       82.13      3.95 o 
   4   0   8       35.79       30.13      2.57 o 
   5   0   8      732.22      761.04     15.52 o 
   6   0   8       45.08       37.45     12.30 o 
   7   0   8       21.93       23.60      4.15 o 
   8   0   8       17.94       20.20     10.64 o 
 -13   1   8        1.17        6.99      2.81 o 
 -12   1   8        0.98        1.59      1.92 o 
 -11   1   8       42.46       35.32      2.72 o 
 -10   1   8        0.42       -0.30      1.55 o 
  -9   1   8      643.55      647.37      9.34 o 
  -8   1   8       72.68       60.26      3.05 o 
  -7   1   8       45.98       40.90      2.12 o 
  -6   1   8      339.19      327.06      5.04 o 
  -5   1   8     2564.19     2697.34     17.80 o 
  -4   1   8      287.23      249.29      5.10 o 
  -3   1   8      144.59      147.40      2.66 o 
  -2   1   8      110.28       97.66      2.52 o 
  -1   1   8      157.35      159.73      4.12 o 
   0   1   8       58.51       57.90      2.60 o 
   1   1   8      450.29      516.48      5.50 o 
   2   1   8       17.90       13.67      1.49 o 
   3   1   8      114.75       95.26      3.76 o 
   4   1   8        1.23        1.24      1.73 o 
   5   1   8        8.33       10.69      2.16 o 
   6   1   8       97.10       87.30      4.77 o 
   7   1   8       17.87       10.73      2.39 o 
   8   1   8       23.90       16.34      5.26 o 
 -13   2   8        4.70        1.66      4.17 o 
 -12   2   8        9.47        9.52      2.20 o 
 -11   2   8        8.52        8.85      2.10 o 
 -10   2   8      239.08      244.74      6.26 o 
  -9   2   8      562.67      596.67      6.63 o 
  -8   2   8        0.65        0.31      1.37 o 
  -7   2   8      284.19      316.61     11.77 o 
  -6   2   8      161.87      176.61      4.07 o 
  -5   2   8       63.54       61.88      2.57 o 
  -4   2   8     1035.85     1091.81     10.53 o 
  -3   2   8      578.95      644.97      6.03 o 
  -2   2   8      220.50      235.97      3.16 o 
  -1   2   8      120.57      130.31      2.41 o 
   0   2   8     1265.82     1336.30      9.67 o 
   1   2   8     1509.31     1609.17     11.09 o 
   2   2   8      110.59      115.93      3.25 o 
   3   2   8      158.39      158.28      4.12 o 
   4   2   8        2.30        0.89      1.51 o 
   5   2   8        0.18        3.51      1.77 o 
   6   2   8        8.56        8.14      2.47 o 
   7   2   8        7.03        5.12      2.09 o 
   8   2   8       19.95       22.28      4.53 o 
 -13   3   8        9.28       11.18      3.73 o 
 -12   3   8       35.37       32.27      3.86 o 
 -11   3   8      160.17      169.75      8.77 o 
 -10   3   8       34.96       30.41      4.25 o 
  -9   3   8        6.58        3.72      1.81 o 
  -8   3   8      189.57      198.54      3.98 o 
  -7   3   8      184.14      177.95      3.41 o 
  -6   3   8      382.97      384.44      5.71 o 
  -5   3   8      219.21      236.49      5.71 o 
  -4   3   8      325.79      357.28      8.25 o 
  -3   3   8       83.89       87.61      2.19 o 
  -2   3   8      479.57      521.19      5.42 o 
  -1   3   8        7.58        7.45      1.69 o 
   0   3   8       29.74       26.20      1.88 o 
   1   3   8      318.98      339.75      4.69 o 
   2   3   8      145.92      146.93      4.06 o 
   3   3   8      163.26      167.28      3.68 o 
   4   3   8       87.71       82.67      3.35 o 
   5   3   8        9.04        5.04      1.83 o 
   6   3   8       41.13       51.33      4.14 o 
   7   3   8        9.39        9.25      4.42 o 
   8   3   8        1.51        5.01      3.08 o 
 -13   4   8        2.35        1.08      3.48 o 
 -12   4   8       29.35       30.24      3.45 o 
 -11   4   8       13.55        9.05      2.58 o 
 -10   4   8       52.76       55.53      3.96 o 
  -9   4   8       11.07        9.53      2.27 o 
  -8   4   8        4.52        2.73      1.61 o 
  -7   4   8       17.38       14.88      1.93 o 
  -6   4   8       16.08       12.30      1.56 o 
  -5   4   8      234.21      230.35      4.86 o 
  -4   4   8     1728.25     1812.13     18.08 o 
  -3   4   8       69.71       83.13      2.29 o 
  -2   4   8      616.94      665.14      7.06 o 
  -1   4   8       42.55       51.65      2.34 o 
   0   4   8       57.50       53.60      2.48 o 
   1   4   8      310.01      305.46      8.66 o 
   2   4   8      164.53      158.79      8.42 o 
   3   4   8        0.97        5.38      2.15 o 
   4   4   8       23.46       21.66      2.91 o 
   5   4   8        1.79        3.49      2.49 o 
   6   4   8      108.40      114.21      5.52 o 
   7   4   8       20.39       28.58      4.22 o 
 -12   5   8        9.15        7.82      2.84 o 
 -11   5   8        2.21        0.65      1.35 o 
 -10   5   8        0.29        3.76      2.73 o 
  -9   5   8       26.09       18.97      2.99 o 
  -8   5   8       11.58        7.66      2.54 o 
  -7   5   8       25.39       26.26      2.27 o 
  -6   5   8        5.08        8.36      1.61 o 
  -5   5   8        0.06        1.76      1.25 o 
  -4   5   8      196.97      211.01      5.94 o 
  -3   5   8        3.32        3.74      0.82 o 
  -2   5   8       24.18       20.92      1.61 o 
  -1   5   8       20.49       21.50      2.57 o 
   0   5   8      139.60      139.43      4.42 o 
   1   5   8       11.44       11.55      2.22 o 
   2   5   8       20.53       22.97      2.10 o 
   3   5   8        8.58        7.63      1.96 o 
   4   5   8       99.10      101.74      5.62 o 
   5   5   8       19.19       19.11      3.27 o 
   6   5   8       11.32        9.24      3.30 o 
   7   5   8        0.14        2.12      2.41 o 
 -12   6   8       11.40       10.25      3.55 o 
 -11   6   8       14.46       12.53      2.76 o 
 -10   6   8        7.18        2.93      2.10 o 
  -9   6   8       38.10       38.15      3.45 o 
  -8   6   8       11.66       10.34      2.12 o 
  -7   6   8       99.77       93.90      3.84 o 
  -6   6   8        0.02        2.27      3.06 o 
  -5   6   8        0.00        0.34      1.53 o 
  -4   6   8       10.12        6.06      2.77 o 
  -3   6   8        0.87        2.03      0.86 o 
  -2   6   8       15.57       20.80      2.59 o 
  -1   6   8       40.40       41.17      2.79 o 
   0   6   8       51.57       54.16      3.84 o 
   1   6   8        5.14        4.61      1.51 o 
   2   6   8        8.91        9.05      1.86 o 
   3   6   8        8.28       12.26      2.42 o 
   4   6   8       68.53       74.57      5.21 o 
   5   6   8       15.13        6.11      2.41 o 
   6   6   8        3.60        4.16      2.48 o 
 -11   7   8        0.13        5.59      2.33 o 
 -10   7   8       27.15       32.57      3.93 o 
  -9   7   8        0.07        7.53      3.38 o 
  -8   7   8      263.55      293.39     15.12 o 
  -7   7   8       79.21       78.87      3.90 o 
  -6   7   8       36.61       35.84      2.74 o 
  -5   7   8       23.17       19.43      1.97 o 
  -4   7   8      133.84      148.11      6.29 o 
  -3   7   8        4.05        7.91      2.07 o 
  -2   7   8        8.88       11.42      2.90 o 
  -1   7   8       14.76       13.42      1.80 o 
   0   7   8       52.37       49.92      2.95 o 
   1   7   8       24.85       16.98      1.98 o 
   2   7   8        4.56        7.75      2.29 o 
   3   7   8       42.31       41.00      3.78 o 
   4   7   8       15.42        9.92      2.65 o 
   5   7   8       16.77       17.15      2.90 o 
   6   7   8       13.64       13.26      2.89 o 
 -10   8   8        7.46        9.37      2.29 o 
  -9   8   8        3.28        1.91      2.30 o 
  -8   8   8       37.68       40.01      4.05 o 
  -7   8   8        2.85        4.21      1.75 o 
  -6   8   8       24.04       22.00      2.55 o 
  -5   8   8       26.83       27.35      2.54 o 
  -4   8   8       28.73       27.95      4.46 o 
  -3   8   8       23.41       24.81      3.53 o 
  -2   8   8        1.50        4.14      1.50 o 
  -1   8   8        5.39        7.94      2.26 o 
   0   8   8       18.21       24.22      2.54 o 
   1   8   8       45.47       44.38      4.12 o 
   2   8   8       38.30       31.14      3.90 o 
   3   8   8        1.47        2.37      2.30 o 
   4   8   8        8.04        8.39      2.22 o 
   5   8   8        0.66        0.30      2.45 o 
  -9   9   8       13.33        5.79      2.78 o 
  -8   9   8        1.39        3.40      1.93 o 
  -7   9   8        2.28        6.15      2.26 o 
  -6   9   8       34.80       32.02      4.78 o 
  -5   9   8        2.69        5.42      2.23 o 
  -4   9   8        2.81        5.27      1.97 o 
  -3   9   8        0.89        0.34      1.73 o 
  -2   9   8        0.91        5.45      2.17 o 
  -1   9   8        3.78        4.47      1.64 o 
   0   9   8        0.96        1.34      1.04 o 
   1   9   8        0.28        3.49      2.58 o 
   2   9   8        7.00        6.00      2.43 o 
   3   9   8        1.52        0.89      2.23 o 
   4   9   8       24.18       25.25      5.06 o 
  -8  10   8        1.71        2.16      1.68 o 
  -7  10   8       16.95       21.94      4.29 o 
  -6  10   8       29.72       26.80      3.75 o 
  -5  10   8        2.01        5.71      2.03 o 
  -4  10   8        2.48        6.33      2.28 o 
  -3  10   8        0.26        3.76      1.81 o 
  -2  10   8        1.91        8.94      3.60 o 
  -1  10   8        0.69        9.76      4.67 o 
   0  10   8        2.20       -1.42      2.92 o 
   1  10   8        4.98        8.18      3.45 o 
   2  10   8        2.58        4.54      1.51 o 
  -6  11   8        3.63        7.08      3.63 o 
  -5  11   8       12.09        8.36      2.75 o 
  -4  11   8        0.77        1.80      2.28 o 
  -3  11   8        2.63        2.98      2.40 o 
  -2  11   8        0.19        1.90      1.94 o 
  -1  11   8        1.14        3.15      2.81 o 
   0  11   8        0.16        1.42      3.02 o 
 -14   1   9        1.02        3.24      3.03 o 
 -13   1   9        0.23        1.95      3.43 o 
 -12   1   9       27.16       20.44      3.91 o 
 -11   1   9        1.18        2.38      1.67 o 
 -10   1   9      639.84      699.92      9.90 o 
  -9   1   9      627.45      676.05      8.57 o 
  -8   1   9       13.23       18.70      2.03 o 
  -7   1   9       94.83       82.72      2.75 o 
  -6   1   9       27.85       33.43      1.66 o 
  -5   1   9       41.62       50.01      2.41 o 
  -4   1   9      100.15       80.69      2.12 o 
  -3   1   9        4.24        6.39      0.95 o 
  -2   1   9        0.85        3.01      1.29 o 
  -1   1   9      163.70      175.98      3.19 o 
   0   1   9      150.35      167.14      3.59 o 
   1   1   9      189.05      213.87      6.78 o 
   2   1   9     1398.22     1547.50     21.15 o 
   3   1   9       71.42       64.93      2.90 o 
   4   1   9      220.39      226.14      7.40 o 
   5   1   9        7.85       10.50      1.87 o 
   6   1   9       43.08       42.32      4.05 o 
   7   1   9       14.37       14.07      3.43 o 
   8   1   9        0.00        3.41      3.05 o 
 -14   2   9        2.49       11.91      7.45 o 
 -13   2   9       18.65       16.60      3.68 o 
 -12   2   9        1.29        4.43      2.27 o 
 -11   2   9       70.44       65.46      4.60 o 
 -10   2   9       31.17       31.18      2.23 o 
  -9   2   9      289.59      304.42      5.77 o 
  -8   2   9       33.50       26.00      1.91 o 
  -7   2   9      154.17      153.49      3.19 o 
  -6   2   9        6.99        3.92      1.05 o 
  -5   2   9      122.23      136.06      3.62 o 
  -4   2   9     2070.47     2143.79     16.52 o 
  -3   2   9      406.23      383.40      4.75 o 
  -2   2   9        0.03        1.75      0.88 o 
  -1   2   9       17.62       23.58      1.54 o 
   0   2   9      151.81      141.87      4.93 o 
   1   2   9      272.81      277.26      5.39 o 
   2   2   9      163.41      154.48      4.41 o 
   3   2   9        0.94        2.40      1.51 o 
   4   2   9      284.34      269.88      6.97 o 
   5   2   9        7.71        7.45      1.71 o 
   6   2   9        8.30        6.02      1.80 o 
   7   2   9        7.83        6.22      3.37 o 
 -13   3   9        0.30        4.07      2.07 o 
 -12   3   9        4.33        5.55      2.40 o 
 -11   3   9       33.23       32.31      3.25 o 
 -10   3   9      104.26       88.37      3.57 o 
  -9   3   9       52.05       46.92      3.01 o 
  -8   3   9       13.26       14.67      1.79 o 
  -7   3   9       91.51       86.93      3.44 o 
  -6   3   9       26.07       25.21      1.92 o 
  -5   3   9       49.01       59.35      2.45 o 
  -4   3   9     1090.15     1152.66     11.69 o 
  -3   3   9       73.42       79.18      1.88 o 
  -2   3   9      899.74      910.34      8.52 o 
  -1   3   9       19.59       20.51      1.74 o 
   0   3   9       51.58       55.34      2.55 o 
   1   3   9      183.92      190.40      5.79 o 
   2   3   9       21.25       24.40      2.02 o 
   3   3   9        0.70        0.95      1.03 o 
   4   3   9       29.22       29.88      2.69 o 
   5   3   9        0.00        3.75      1.68 o 
   6   3   9        0.11       -0.27      2.19 o 
   7   3   9        4.85        7.31      3.88 o 
 -13   4   9        0.15        2.64      1.92 o 
 -12   4   9       43.75       41.60      3.57 o 
 -11   4   9        0.24        0.94      2.20 o 
 -10   4   9        0.11        4.58      3.45 o 
  -9   4   9       64.54       61.95      3.01 o 
  -8   4   9        0.04        1.50      2.47 o 
  -7   4   9        6.45        5.13      1.28 o 
  -6   4   9      111.20      102.88      3.67 o 
  -5   4   9        1.84        2.17      1.21 o 
  -4   4   9      403.09      442.37      7.73 o 
  -3   4   9      360.90      380.74      4.13 o 
  -2   4   9      291.71      317.50      5.00 o 
  -1   4   9      108.18      115.32      3.53 o 
   0   4   9       14.19       16.68      1.69 o 
   1   4   9       27.28       22.20      1.96 o 
   2   4   9       50.12       47.43      3.68 o 
   3   4   9       12.05        9.53      2.46 o 
   4   4   9       39.48       39.68      4.16 o 
   5   4   9        6.90        7.45      5.02 o 
   6   4   9        0.05        1.70      2.38 o 
   7   4   9        0.31        1.58      3.83 o 
 -13   5   9        4.06        5.12      2.58 o 
 -12   5   9        0.15       -0.33      1.93 o 
 -11   5   9        3.98        7.26      2.80 o 
 -10   5   9        4.81        6.22      2.29 o 
  -9   5   9      119.63      115.75      5.78 o 
  -8   5   9       15.47        9.04      1.75 o 
  -7   5   9       11.87       11.77      2.05 o 
  -6   5   9      111.78      114.33      5.36 o 
  -5   5   9       53.10       52.29      2.88 o 
  -4   5   9       48.90       45.14      2.32 o 
  -3   5   9       20.20       20.39      1.74 o 
  -2   5   9        1.68        2.96      1.80 o 
  -1   5   9       14.34       12.36      1.68 o 
   0   5   9      502.65      550.02     12.17 o 
   1   5   9       50.34       56.03      3.76 o 
   2   5   9        8.64        7.71      2.26 o 
   3   5   9        2.31        2.06      1.67 o 
   4   5   9        1.83        0.69      2.18 o 
   5   5   9       19.05       19.12      5.44 o 
   6   5   9       14.93       13.73      3.07 o 
 -12   6   9        0.94        2.65      3.26 o 
 -11   6   9       11.68        7.35      3.36 o 
 -10   6   9        4.30        5.85      2.56 o 
  -9   6   9       34.07       27.85      2.82 o 
  -8   6   9      165.97      187.55      6.21 o 
  -7   6   9       92.37       93.98      5.16 o 
  -6   6   9       13.09        7.75      2.34 o 
  -5   6   9       53.84       57.40      5.16 o 
  -4   6   9        2.89        4.91      2.27 o 
  -3   6   9      116.67      109.96      3.57 o 
  -2   6   9        5.25        4.49      1.59 o 
  -1   6   9       22.41       18.66      1.85 o 
   0   6   9       76.59       71.23      3.42 o 
   1   6   9       40.01       43.57      4.00 o 
   2   6   9      105.37      102.98      5.37 o 
   3   6   9       85.27       82.81      6.14 o 
   4   6   9       13.45       15.05      2.74 o 
   5   6   9        0.34        3.61      2.13 o 
   6   6   9        6.17       13.41      3.51 o 
 -11   7   9       23.66       22.73      3.77 o 
 -10   7   9        0.30        7.41      2.56 o 
  -9   7   9       24.97       22.53      2.93 o 
  -8   7   9       35.62       34.49      2.86 o 
  -7   7   9       27.53       27.92      3.58 o 
  -6   7   9       46.85       40.73      3.44 o 
  -5   7   9        0.04        3.29      2.38 o 
  -4   7   9      249.51      286.54      8.74 o 
  -3   7   9      113.77      113.90      5.31 o 
  -2   7   9        3.24        4.32      1.63 o 
  -1   7   9        5.77        9.47      2.02 o 
   0   7   9      284.92      289.00     11.20 o 
   1   7   9        8.73       10.59      2.09 o 
   2   7   9        5.05        5.82      2.57 o 
   3   7   9        7.63        7.51      1.78 o 
   4   7   9        8.01        8.83      2.65 o 
   5   7   9        4.94        5.32      1.78 o 
 -10   8   9       28.01       22.20      3.54 o 
  -9   8   9        6.14        6.48      2.24 o 
  -8   8   9        2.11        6.89      2.74 o 
  -7   8   9       31.52       37.23      2.88 o 
  -6   8   9        0.20        2.68      1.73 o 
  -5   8   9       29.67       29.63      3.60 o 
  -4   8   9       90.45       90.76      5.91 o 
  -3   8   9       83.11       88.99      5.29 o 
  -2   8   9       33.20       27.03      2.52 o 
  -1   8   9       96.18      113.68      5.23 o 
   0   8   9        7.39        8.99      1.85 o 
   1   8   9       11.67        7.95      3.20 o 
   2   8   9        0.81        9.77      2.11 o 
   3   8   9        2.58        6.13      2.57 o 
   4   8   9        4.40        4.76      2.63 o 
  -9   9   9        3.70        2.70      4.22 o 
  -8   9   9        5.65        3.46      3.33 o 
  -7   9   9        4.46        7.26      4.01 o 
  -6   9   9        0.01        2.48      1.70 o 
  -5   9   9        1.07        3.37      2.24 o 
  -4   9   9       16.51       13.64      2.64 o 
  -3   9   9       18.98       33.47      4.60 o 
  -2   9   9        0.28        2.37      2.90 o 
  -1   9   9       12.28        5.80      1.73 o 
   0   9   9       24.91       21.74      2.14 o 
   1   9   9        0.16        1.92      1.51 o 
   2   9   9        3.68        5.02      1.98 o 
   3   9   9        0.12        1.91      3.34 o 
  -8  10   9        0.03        1.76      3.40 o 
  -7  10   9       15.48        9.75      2.83 o 
  -6  10   9        8.79        7.88      2.61 o 
  -5  10   9        0.13        2.72      3.68 o 
  -4  10   9        1.97        5.23      2.37 o 
  -3  10   9        5.08        7.94      2.17 o 
  -2  10   9       44.98       33.36      3.63 o 
  -1  10   9        6.67        6.72      2.00 o 
   0  10   9        2.68        8.05      3.35 o 
   1  10   9        0.01        4.56      3.17 o 
   2  10   9        0.94        3.95      2.41 o 
  -5  11   9        7.11       11.70      3.47 o 
  -4  11   9        1.39        3.19      2.23 o 
  -3  11   9        3.15        6.23      3.67 o 
  -2  11   9        0.06       -0.85      2.61 o 
  -1  11   9        4.34        4.03      2.54 o 
 -14   0  10       47.28       47.07     11.48 o 
 -13   0  10      179.52      195.03      9.32 o 
 -12   0  10      106.34      102.18      5.01 o 
 -11   0  10        6.75        7.94      2.42 o 
 -10   0  10       82.27       89.63      6.46 o 
  -9   0  10       28.46       22.29      3.49 o 
  -8   0  10     2340.10     2499.05     48.14 o 
  -7   0  10      294.12      264.10      8.52 o 
  -6   0  10     1209.75     1268.63     13.80 o 
  -5   0  10     1214.23     1213.56     13.52 o 
  -4   0  10     6279.57     6847.04     47.94 o 
  -3   0  10        2.98        5.64      1.93 o 
  -2   0  10      599.04      642.01      8.63 o 
  -1   0  10        5.90        4.49      1.21 o 
   0   0  10      119.72      138.99      7.60 o 
   1   0  10     1046.27     1153.17     16.48 o 
   2   0  10        0.49        2.70      2.13 o 
   3   0  10      393.66      394.29      9.67 o 
   4   0  10        0.97       -2.74      3.29 o 
   5   0  10      316.09      297.01     18.13 o 
   6   0  10       16.34       32.68      8.15 o 
   7   0  10       10.48        9.14      9.02 o 
 -14   1  10       46.49       48.29      6.80 o 
 -13   1  10       10.32       12.53      3.36 o 
 -12   1  10       12.98        8.35      1.95 o 
 -11   1  10        1.04        2.62      1.58 o 
 -10   1  10      679.88      723.53     11.14 o 
  -9   1  10       39.25       41.46      2.73 o 
  -8   1  10      370.56      361.55      7.48 o 
  -7   1  10      300.46      295.15      5.30 o 
  -6   1  10       18.32       13.47      1.60 o 
  -5   1  10      600.99      625.05      6.06 o 
  -4   1  10      143.13      135.43      3.25 o 
  -3   1  10       67.88       69.28      1.97 o 
  -2   1  10      206.41      214.14      3.94 o 
  -1   1  10      488.22      504.58      5.82 o 
   0   1  10        3.21        5.23      0.90 o 
   1   1  10        0.58        0.35      1.54 o 
   2   1  10       37.91       30.38      2.26 o 
   3   1  10      116.25      111.22      3.78 o 
   4   1  10        0.74        1.91      1.45 o 
   5   1  10       82.34       83.65      3.74 o 
   6   1  10       43.13       41.77      6.04 o 
   7   1  10       14.29       16.49      4.15 o 
 -14   2  10       15.18       14.32      4.98 o 
 -13   2  10        0.05        2.06      2.24 o 
 -12   2  10       12.33       14.28      4.25 o 
 -11   2  10      133.44      145.26      7.58 o 
 -10   2  10        0.21        0.01      1.71 o 
  -9   2  10        0.27        5.37      1.60 o 
  -8   2  10       31.27       31.64      1.91 o 
  -7   2  10      282.06      277.54      4.46 o 
  -6   2  10       25.36       26.92      2.07 o 
  -5   2  10      200.35      196.72      3.26 o 
  -4   2  10      128.07      106.05      3.60 o 
  -3   2  10      176.16      186.55      3.44 o 
  -2   2  10       28.86       31.05      1.45 o 
  -1   2  10      172.32      190.99      4.12 o 
   0   2  10       83.05       86.09      3.43 o 
   1   2  10       22.99       22.21      1.98 o 
   2   2  10       61.39       64.64      3.10 o 
   3   2  10       49.21       55.85      3.37 o 
   4   2  10       11.48        9.45      2.26 o 
   5   2  10        1.52        3.81      1.75 o 
   6   2  10        9.26        4.83      4.67 o 
   7   2  10       10.12       13.37      4.17 o 
 -13   3  10       33.60       35.29      5.67 o 
 -12   3  10        2.31        1.30      2.20 o 
 -11   3  10       61.56       63.88      4.85 o 
 -10   3  10        2.79        5.51      1.74 o 
  -9   3  10      263.62      251.12      8.31 o 
  -8   3  10        0.69        1.72      1.79 o 
  -7   3  10       50.92       54.01      3.94 o 
  -6   3  10        0.35        1.28      1.24 o 
  -5   3  10        0.26       -0.44      1.25 o 
  -4   3  10        4.39        4.17      0.70 o 
  -3   3  10     1685.59     1655.60     16.97 o 
  -2   3  10        4.47        3.19      1.66 o 
  -1   3  10      177.82      185.37      5.07 o 
   0   3  10       31.48       31.55      2.02 o 
   1   3  10      261.65      261.64      7.29 o 
   2   3  10       32.72       30.09      3.15 o 
   3   3  10       25.22       27.28      2.57 o 
   4   3  10        1.02        2.79      2.39 o 
   5   3  10        0.16        3.41      2.43 o 
   6   3  10       45.10       51.93      5.64 o 
   7   3  10        0.24        2.61      5.38 o 
 -13   4  10        2.98        1.81      2.69 o 
 -12   4  10       10.28        8.08      2.58 o 
 -11   4  10        3.96        7.02      3.18 o 
 -10   4  10        3.08        2.89      1.86 o 
  -9   4  10       10.94        7.95      1.90 o 
  -8   4  10       27.26       28.08      2.25 o 
  -7   4  10        0.86        2.97      1.52 o 
  -6   4  10        1.35        2.89      1.32 o 
  -5   4  10      163.76      196.68      6.27 o 
  -4   4  10       80.61      106.04      2.94 o 
  -3   4  10       23.60       20.31      1.58 o 
  -2   4  10       21.86       19.92      2.64 o 
  -1   4  10       82.54       92.45      4.26 o 
   0   4  10      124.17      113.99      5.86 o 
   1   4  10       15.87       16.04      2.01 o 
   2   4  10       30.60       24.81      2.67 o 
   3   4  10       15.81       15.78      2.21 o 
   4   4  10        0.77       -0.60      2.12 o 
   5   4  10        6.59        4.51      2.45 o 
   6   4  10       24.08       19.39      4.55 o 
 -13   5  10        0.96        3.05      2.18 o 
 -12   5  10        0.38        1.57      2.27 o 
 -11   5  10        0.79        1.46      2.30 o 
 -10   5  10        0.04       -1.35      2.09 o 
  -9   5  10        7.58        8.75      2.12 o 
  -8   5  10        3.85        1.83      1.83 o 
  -7   5  10        6.03        7.52      2.07 o 
  -6   5  10      143.72      141.86      4.48 o 
  -5   5  10      226.88      232.14      7.57 o 
  -4   5  10      556.42      622.45     10.98 o 
  -3   5  10       46.71       50.07      2.58 o 
  -2   5  10       27.01       25.27      2.06 o 
  -1   5  10        4.05        1.87      1.51 o 
   0   5  10       70.39       74.91      3.40 o 
   1   5  10       81.44       81.68      3.77 o 
   2   5  10        4.49        7.65      2.45 o 
   3   5  10        0.03        0.94      2.09 o 
   4   5  10        5.83        5.63      2.15 o 
   5   5  10       83.31       82.92      6.00 o 
   6   5  10        2.94        5.71      2.65 o 
 -12   6  10        2.37        3.69      1.52 o 
 -11   6  10        1.70        2.98      2.41 o 
 -10   6  10       55.84       67.97      5.80 o 
  -9   6  10        4.42        4.79      2.39 o 
  -8   6  10        8.18       13.59      2.42 o 
  -7   6  10       41.91       39.30      2.79 o 
  -6   6  10       40.19       34.62      3.39 o 
  -5   6  10       78.52       83.57      4.23 o 
  -4   6  10        1.11        6.11      2.46 o 
  -3   6  10        0.36        1.72      1.32 o 
  -2   6  10        0.57        2.32      2.25 o 
  -1   6  10        6.56       14.28      1.68 o 
   0   6  10        9.66        6.44      1.82 o 
   1   6  10       22.32       29.46      2.71 o 
   2   6  10        3.42        1.35      1.91 o 
   3   6  10        0.04       -2.27      2.27 o 
   4   6  10        3.00        8.32      2.55 o 
   5   6  10        1.60        1.54      2.56 o 
 -11   7  10       27.43       26.76      4.43 o 
 -10   7  10        2.99        2.99      2.25 o 
  -9   7  10       24.78       20.05      2.74 o 
  -8   7  10       19.03       18.27      2.78 o 
  -7   7  10        0.30        2.46      1.79 o 
  -6   7  10       10.87       11.71      2.04 o 
  -5   7  10       23.52       21.82      3.43 o 
  -4   7  10      163.58      174.99      7.00 o 
  -3   7  10       45.08       56.77      4.53 o 
  -2   7  10       26.55       28.27      2.46 o 
  -1   7  10       36.16       32.86      2.88 o 
   0   7  10       83.33       83.06      4.51 o 
   1   7  10       31.96       30.94      3.09 o 
   2   7  10        0.01        0.93      2.01 o 
   3   7  10        0.60        4.02      2.31 o 
   4   7  10        3.39        4.69      3.21 o 
   5   7  10        0.00        3.27      2.62 o 
 -10   8  10        1.31       -0.61      1.63 o 
  -9   8  10        0.16        6.84      2.46 o 
  -8   8  10        0.97        1.00      1.98 o 
  -7   8  10        4.45        6.75      2.24 o 
  -6   8  10       39.14       37.80      6.04 o 
  -5   8  10       43.78       44.34      3.80 o 
  -4   8  10       45.74       40.43      3.63 o 
  -3   8  10       87.58       87.29      6.19 o 
  -2   8  10       44.82       42.36      4.25 o 
  -1   8  10       82.96       76.42      4.59 o 
   0   8  10        2.15        3.84      1.83 o 
   1   8  10       24.53       22.97      3.10 o 
   2   8  10       16.78       17.58      3.18 o 
   3   8  10        6.05        7.15      2.24 o 
   4   8  10        6.51        6.84      2.34 o 
  -9   9  10        0.88        4.91      2.70 o 
  -8   9  10       14.51        9.00      3.53 o 
  -7   9  10        0.75        2.86      2.50 o 
  -6   9  10        1.16        1.53      1.91 o 
  -5   9  10        2.52        3.46      1.90 o 
  -4   9  10        1.13        0.92      2.59 o 
  -3   9  10       65.11       72.06      5.66 o 
  -2   9  10        5.57        5.99      2.74 o 
  -1   9  10        1.92       -0.83      2.67 o 
   0   9  10        0.04        1.86      1.65 o 
   1   9  10       20.85       19.79      2.75 o 
   2   9  10       12.64       11.01      2.67 o 
   3   9  10        4.69        6.60      2.56 o 
  -8  10  10        0.39        8.10      2.95 o 
  -7  10  10        4.99        5.61      3.40 o 
  -6  10  10       11.70       16.11      4.32 o 
  -5  10  10       14.42        9.87      2.18 o 
  -4  10  10       17.75       16.70      4.11 o 
  -3  10  10        7.68        9.37      2.56 o 
  -2  10  10       13.33       18.48      3.63 o 
  -1  10  10        7.53        9.89      3.66 o 
   0  10  10        0.01        0.37      3.00 o 
   1  10  10       27.13       28.12      7.40 o 
  -5  11  10        3.50        4.56      4.85 o 
  -4  11  10        0.19        1.28      2.44 o 
  -3  11  10        0.31        4.06      2.30 o 
  -2  11  10        0.00        4.42      3.75 o 
 -14   1  11       19.63       27.34      5.72 o 
 -13   1  11        5.90        3.57      2.20 o 
 -12   1  11       46.95       52.38      3.16 o 
 -11   1  11        4.19        5.43      1.55 o 
 -10   1  11      667.78      727.03     19.92 o 
  -9   1  11        2.63        2.58      1.73 o 
  -8   1  11      104.57      108.49      3.17 o 
  -7   1  11      150.66      149.00      3.45 o 
  -6   1  11      439.52      421.62      7.27 o 
  -5   1  11       78.54       94.57      2.40 o 
  -4   1  11      343.06      312.36      4.35 o 
  -3   1  11      275.81      267.77      3.85 o 
  -2   1  11       12.09       10.21      1.69 o 
  -1   1  11      343.57      313.30      4.76 o 
   0   1  11        4.53        2.34      1.22 o 
   1   1  11       94.95       99.96      3.76 o 
   2   1  11       22.11       23.93      1.98 o 
   3   1  11       21.01       24.18      2.19 o 
   4   1  11       55.49       53.68      3.52 o 
   5   1  11       19.99       23.32      3.00 o 
   6   1  11        1.80        2.48      2.54 o 
 -14   2  11       19.76       23.57      4.01 o 
 -13   2  11       12.97        9.62      2.48 o 
 -12   2  11        0.00        0.25      2.11 o 
 -11   2  11       16.24       18.22      3.18 o 
 -10   2  11       41.68       45.11      3.26 o 
  -9   2  11        4.66        7.04      1.98 o 
  -8   2  11      133.62      126.31      3.86 o 
  -7   2  11       81.83       88.00      3.67 o 
  -6   2  11        1.30        1.41      1.20 o 
  -5   2  11      118.43      135.00      3.94 o 
  -4   2  11       72.11       72.77      3.77 o 
  -3   2  11        3.79        0.98      1.34 o 
  -2   2  11        0.12        1.98      1.46 o 
  -1   2  11       15.43       13.17      1.31 o 
   0   2  11      103.57      103.83      3.60 o 
   1   2  11        3.23        5.02      1.78 o 
   2   2  11       20.09       22.71      4.37 o 
   3   2  11      176.22      183.96      4.97 o 
   4   2  11       70.55       60.41      5.91 o 
   5   2  11       10.74        8.59      2.40 o 
   6   2  11        8.13        5.69      3.84 o 
 -14   3  11        9.69       12.06      4.45 o 
 -13   3  11        1.59        3.05      2.68 o 
 -12   3  11        7.28        8.18      2.39 o 
 -11   3  11        2.15        5.21      2.04 o 
 -10   3  11       18.30       19.55      2.62 o 
  -9   3  11      742.53      830.25     12.57 o 
  -8   3  11        0.62        1.10      1.93 o 
  -7   3  11       28.42       28.16      2.29 o 
  -6   3  11        6.82        6.56      1.38 o 
  -5   3  11       18.25       14.91      1.45 o 
  -4   3  11      197.67      203.33      4.37 o 
  -3   3  11       84.64       85.52      2.18 o 
  -2   3  11        4.31        3.92      1.69 o 
  -1   3  11        0.01       -1.56      1.56 o 
   0   3  11      277.13      285.65      7.76 o 
   1   3  11      167.50      187.92      5.17 o 
   2   3  11      533.72      570.13     10.00 o 
   3   3  11       90.46       78.31      4.74 o 
   4   3  11        0.43        2.67      3.57 o 
   5   3  11        5.73        2.21      2.40 o 
   6   3  11        5.05        3.75      3.05 o 
 -13   4  11        7.97        2.82      3.03 o 
 -12   4  11        9.34        8.20      2.87 o 
 -11   4  11       39.06       28.01      3.13 o 
 -10   4  11       30.83       28.74      2.67 o 
  -9   4  11        2.13        2.75      1.99 o 
  -8   4  11      127.40      113.59      4.23 o 
  -7   4  11       27.59       27.29      2.47 o 
  -6   4  11       39.84       43.27      3.35 o 
  -5   4  11       28.73       30.67      2.82 o 
  -4   4  11      577.95      630.65     11.08 o 
  -3   4  11       54.08       58.47      2.70 o 
  -2   4  11       94.73       93.87      3.43 o 
  -1   4  11        7.69       11.17      1.52 o 
   0   4  11       64.23       65.44      5.38 o 
   1   4  11        0.09        1.65      1.44 o 
   2   4  11      105.98       96.53      4.92 o 
   3   4  11        3.46        4.41      1.42 o 
   4   4  11        1.61        1.88      1.69 o 
   5   4  11       22.67       26.66      3.89 o 
   6   4  11        0.02       -1.00      2.87 o 
 -13   5  11        0.42        1.10      2.49 o 
 -12   5  11       18.50       16.76      3.21 o 
 -11   5  11        2.39        6.59      3.21 o 
 -10   5  11        0.00        3.23      1.75 o 
  -9   5  11       86.98       92.08      5.17 o 
  -8   5  11      163.13      158.97      6.47 o 
  -7   5  11       21.35       16.89      3.00 o 
  -6   5  11        0.51        1.23      1.56 o 
  -5   5  11       61.55       61.75      3.21 o 
  -4   5  11      520.08      527.85     10.04 o 
  -3   5  11      131.18      143.97      4.62 o 
  -2   5  11      155.10      153.57      5.35 o 
  -1   5  11      120.07      116.76      3.99 o 
   0   5  11      232.86      226.83      9.25 o 
   1   5  11        0.03        1.87      1.33 o 
   2   5  11       36.42       31.75      3.31 o 
   3   5  11       14.39       10.87      2.60 o 
   4   5  11        0.76        4.02      2.41 o 
   5   5  11       63.69       76.06      9.65 o 
 -12   6  11        3.57        6.30      2.82 o 
 -11   6  11        0.35        3.35      2.34 o 
 -10   6  11        7.02        4.17      2.83 o 
  -9   6  11       41.03       35.23      3.08 o 
  -8   6  11        3.54        3.11      1.68 o 
  -7   6  11        1.55       -1.68      1.68 o 
  -6   6  11       29.90       32.00      3.15 o 
  -5   6  11      739.45      772.93     14.43 o 
  -4   6  11       52.47       61.48      4.36 o 
  -3   6  11       77.40       62.42      3.80 o 
  -2   6  11       14.77       17.29      2.13 o 
  -1   6  11        5.67        4.66      1.56 o 
   0   6  11       20.24       18.09      2.18 o 
   1   6  11       36.87       40.63      3.19 o 
   2   6  11       13.50       12.04      2.34 o 
   3   6  11        5.13        8.02      2.40 o 
   4   6  11       42.34       45.00      4.58 o 
   5   6  11        1.07        1.72      2.60 o 
 -11   7  11        9.90        7.52      2.69 o 
 -10   7  11        8.90        7.96      2.54 o 
  -9   7  11        4.92        8.09      2.69 o 
  -8   7  11       33.59       34.12      3.03 o 
  -7   7  11       21.79       14.90      2.05 o 
  -6   7  11        0.20       -0.97      2.10 o 
  -5   7  11       13.80       13.04      2.76 o 
  -4   7  11        1.93        2.65      2.50 o 
  -3   7  11       76.49       79.28      4.82 o 
  -2   7  11       17.97       17.86      2.32 o 
  -1   7  11        9.50       10.29      1.92 o 
   0   7  11        4.89        8.45      1.66 o 
   1   7  11        4.58        6.87      2.14 o 
   2   7  11        0.38        2.34      1.83 o 
   3   7  11        4.41        3.30      2.21 o 
   4   7  11        1.37        4.10      2.08 o 
 -10   8  11        2.13        5.36      3.02 o 
  -9   8  11        0.15        0.80      3.59 o 
  -8   8  11        2.80        4.85      3.39 o 
  -7   8  11        2.59        5.28      1.99 o 
  -6   8  11        7.79        7.65      3.32 o 
  -5   8  11       12.58       10.54      2.92 o 
  -4   8  11       42.94       45.47      4.32 o 
  -3   8  11        3.49        4.25      2.47 o 
  -2   8  11        0.52        5.92      2.67 o 
  -1   8  11        0.15       -0.34      1.73 o 
   0   8  11        0.02        4.15      1.97 o 
   1   8  11       11.19       12.20      3.25 o 
   2   8  11        7.79        9.90      2.62 o 
   3   8  11        4.75        8.21      2.28 o 
  -9   9  11        5.81        6.09      2.53 o 
  -8   9  11        1.45        1.72      2.76 o 
  -7   9  11        0.08        3.38      2.53 o 
  -6   9  11        0.83        3.63      2.51 o 
  -5   9  11       13.95       14.36      2.66 o 
  -4   9  11       61.88       66.95      4.45 o 
  -3   9  11       36.72       37.73      4.58 o 
  -2   9  11        1.77        1.38      2.22 o 
  -1   9  11       19.82       18.06      2.77 o 
   0   9  11        0.39       -0.71      2.96 o 
   1   9  11        1.24       -2.97      3.23 o 
   2   9  11        0.89        5.86      2.74 o 
  -7  10  11        1.92        0.87      2.22 o 
  -6  10  11       12.82       16.50      4.29 o 
  -5  10  11        0.95        3.10      2.25 o 
  -4  10  11        0.97        2.59      1.99 o 
  -3  10  11        1.76        3.12      2.14 o 
  -2  10  11        9.26        7.02      2.36 o 
  -1  10  11        0.72        3.41      4.99 o 
   0  10  11        6.61        3.31      3.28 o 
 -14   0  12        2.28       -1.64      5.99 o 
 -13   0  12        0.07        0.95      2.98 o 
 -12   0  12        2.34       -0.14      2.09 o 
 -11   0  12      467.52      480.26     10.23 o 
 -10   0  12        0.19        1.35      2.02 o 
  -9   0  12      253.10      249.76      6.16 o 
  -8   0  12     1302.67     1498.25     29.35 o 
  -7   0  12      801.86      899.86     13.73 o 
  -6   0  12      506.20      493.24     20.28 o 
  -5   0  12        6.23       11.86      1.93 o 
  -4   0  12       68.43       68.82      4.25 o 
  -3   0  12        2.87        2.89      1.58 o 
  -2   0  12       95.49       93.00      3.61 o 
  -1   0  12      169.30      163.43      5.74 o 
   0   0  12        1.14       -0.38      1.57 o 
   1   0  12        4.19        8.91      2.89 o 
   2   0  12        4.39        5.85      2.29 o 
   3   0  12       15.39       14.96      2.58 o 
   4   0  12       20.92       19.95      3.00 o 
   5   0  12        1.12       -0.22      2.67 o 
   6   0  12       23.24       37.51      9.20 o 
 -14   1  12       16.31       11.25      4.70 o 
 -13   1  12       52.94       64.36      4.28 o 
 -12   1  12        4.82        6.61      1.83 o 
 -11   1  12       31.95       34.14      2.66 o 
 -10   1  12       16.77       18.97      2.32 o 
  -9   1  12       61.09       59.65      2.78 o 
  -8   1  12       12.57       12.77      1.43 o 
  -7   1  12        0.89        4.66      1.57 o 
  -6   1  12      795.30      800.45      8.89 o 
  -5   1  12      120.02      122.33      3.06 o 
  -4   1  12        3.26        3.21      1.04 o 
  -3   1  12        0.02       -1.09      1.09 o 
  -2   1  12      104.34       97.01      3.68 o 
  -1   1  12      444.37      479.52      9.12 o 
   0   1  12       29.18       30.66      2.23 o 
   1   1  12       54.24       61.05      3.14 o 
   2   1  12      118.67      115.31      4.32 o 
   3   1  12       21.17       16.80      1.91 o 
   4   1  12       12.57       10.64      1.82 o 
   5   1  12        0.17        0.49      2.67 o 
   6   1  12        5.34        7.23      3.14 o 
 -14   2  12        1.06       -3.81      3.81 o 
 -13   2  12       37.39       39.78      3.76 o 
 -12   2  12        2.07        4.45      1.87 o 
 -11   2  12        0.03        4.72      1.99 o 
 -10   2  12       21.16       18.75      2.27 o 
  -9   2  12        4.03        7.82      2.02 o 
  -8   2  12      347.44      343.31      7.62 o 
  -7   2  12        1.37        0.07      1.32 o 
  -6   2  12       20.89       18.22      1.82 o 
  -5   2  12       69.74       78.85      3.07 o 
  -4   2  12        4.47        8.09      1.43 o 
  -3   2  12      124.69      117.47      3.39 o 
  -2   2  12      315.96      337.20      4.97 o 
  -1   2  12      119.48      135.08      3.72 o 
   0   2  12       74.89       70.22      3.31 o 
   1   2  12      555.60      602.39      7.10 o 
   2   2  12      129.53      121.57      4.48 o 
   3   2  12        0.28        2.42      1.63 o 
   4   2  12        0.84        2.80      1.71 o 
   5   2  12       23.35       16.60      3.44 o 
   6   2  12        8.63        9.87      3.02 o 
 -14   3  12        3.31        2.35      3.06 o 
 -13   3  12        3.89        7.61      2.47 o 
 -12   3  12       15.29       11.50      4.06 o 
 -11   3  12       51.38       52.12      3.61 o 
 -10   3  12       53.66       49.51      2.97 o 
  -9   3  12       57.30       67.17      3.48 o 
  -8   3  12       36.02       34.20      2.82 o 
  -7   3  12        7.54        5.84      1.55 o 
  -6   3  12       42.07       32.17      2.26 o 
  -5   3  12        6.09        7.25      1.94 o 
  -4   3  12        1.55        2.84      1.57 o 
  -3   3  12        4.87        3.30      1.71 o 
  -2   3  12        9.45       11.61      1.62 o 
  -1   3  12        7.19       11.30      1.87 o 
   0   3  12        6.23        7.22      2.21 o 
   1   3  12       44.63       42.13      3.14 o 
   2   3  12       76.18       63.98      5.26 o 
   3   3  12       66.08       63.20      5.20 o 
   4   3  12        0.12        3.57      1.72 o 
   5   3  12       56.03       53.63      6.49 o 
 -13   4  12        5.23        3.22      2.91 o 
 -12   4  12        0.01       -1.72      2.24 o 
 -11   4  12       20.10       15.49      3.40 o 
 -10   4  12      113.31      106.42      5.33 o 
  -9   4  12      208.49      223.07      6.13 o 
  -8   4  12      104.45      109.92      4.38 o 
  -7   4  12       11.94       13.81      2.20 o 
  -6   4  12       10.04       11.15      2.10 o 
  -5   4  12        2.29        2.37      1.45 o 
  -4   4  12      323.89      330.07      8.82 o 
  -3   4  12       46.16       50.24      5.62 o 
  -2   4  12       15.24       17.08      2.23 o 
  -1   4  12       14.65       19.92      2.11 o 
   0   4  12        5.44        7.25      1.85 o 
   1   4  12       12.37        9.06      1.69 o 
   2   4  12       47.65       47.56      4.38 o 
   3   4  12        2.79        2.55      1.52 o 
   4   4  12        1.21        1.83      2.00 o 
   5   4  12        0.65        3.38      2.38 o 
 -13   5  12       31.84       37.92      4.56 o 
 -12   5  12        9.69        4.30      2.58 o 
 -11   5  12       51.14       48.00      3.97 o 
 -10   5  12        1.45        4.74      1.93 o 
  -9   5  12       55.77       48.53      3.90 o 
  -8   5  12      151.85      151.87      5.28 o 
  -7   5  12        3.51        0.64      1.77 o 
  -6   5  12      152.44      184.43      6.99 o 
  -5   5  12       18.77       18.92      2.28 o 
  -4   5  12      243.75      252.70      9.21 o 
  -3   5  12       11.68       12.39      2.37 o 
  -2   5  12        0.24        0.78      1.71 o 
  -1   5  12      112.36      101.85      5.00 o 
   0   5  12       81.11       85.96      4.34 o 
   1   5  12       49.97       41.15      3.00 o 
   2   5  12       14.56       15.85      2.43 o 
   3   5  12       13.38       17.90      2.79 o 
   4   5  12       14.16       12.42      2.34 o 
   5   5  12        2.48        0.35      2.60 o 
 -12   6  12        1.18        2.76      2.96 o 
 -11   6  12        3.01        3.02      2.30 o 
 -10   6  12       20.38       18.56      2.77 o 
  -9   6  12       12.16       12.49      2.30 o 
  -8   6  12        6.78        6.02      1.80 o 
  -7   6  12       13.21       13.13      2.15 o 
  -6   6  12       72.92       65.00      4.72 o 
  -5   6  12      129.61      127.39      5.73 o 
  -4   6  12       32.19       29.93      5.15 o 
  -3   6  12        3.81        3.06      2.84 o 
  -2   6  12       99.70      101.86      3.92 o 
  -1   6  12      131.57      118.33      6.94 o 
   0   6  12        2.67        3.95      1.34 o 
   1   6  12        4.20        6.90      2.09 o 
   2   6  12        1.95        3.89      4.33 o 
   3   6  12        7.16        9.28      1.94 o 
   4   6  12        9.39       11.22      2.32 o 
 -11   7  12       15.22       16.88      3.72 o 
 -10   7  12        0.00       -1.22      2.22 o 
  -9   7  12       22.10       23.02      2.85 o 
  -8   7  12        2.57        4.08      1.60 o 
  -7   7  12        8.28        9.75      2.27 o 
  -6   7  12       79.99       75.53      4.92 o 
  -5   7  12        0.75       -0.20      2.36 o 
  -4   7  12       27.54       32.75      4.66 o 
  -3   7  12       34.61       37.33      3.62 o 
  -2   7  12        2.63        5.94      2.93 o 
  -1   7  12        4.09        4.27      2.48 o 
   0   7  12        3.13        5.59      1.77 o 
   1   7  12        6.94        2.62      2.88 o 
   2   7  12       44.57       50.34      4.41 o 
   3   7  12        9.23        8.33      2.50 o 
 -10   8  12       23.59       18.93      3.76 o 
  -9   8  12       24.08       18.79      3.89 o 
  -8   8  12        9.28       10.46      2.34 o 
  -7   8  12        0.21        1.40      2.52 o 
  -6   8  12        0.53        5.43      3.31 o 
  -5   8  12        2.48        6.43      2.57 o 
  -4   8  12        0.05        4.05      2.49 o 
  -3   8  12       14.30       15.98      3.28 o 
  -2   8  12        1.08        1.31      2.60 o 
  -1   8  12        0.58        2.63      2.09 o 
   0   8  12        0.43        1.70      2.13 o 
   1   8  12        3.13        5.53      2.11 o 
   2   8  12        0.06        5.41      2.54 o 
  -9   9  12        2.54        1.30      3.00 o 
  -8   9  12       21.91       19.73      4.14 o 
  -7   9  12        0.28        1.55      2.33 o 
  -6   9  12        2.84        4.16      2.78 o 
  -5   9  12        5.87        4.24      2.11 o 
  -4   9  12        0.23       -0.02      1.88 o 
  -3   9  12       24.04       26.90      3.38 o 
  -2   9  12       21.01       25.63      3.83 o 
  -1   9  12       18.90       21.85      3.89 o 
   0   9  12        3.19        8.11      3.27 o 
   1   9  12        0.08        3.13      2.50 o 
  -7  10  12        0.76        7.27      2.51 o 
  -6  10  12        5.48        4.16      2.80 o 
  -5  10  12        1.89        4.58      2.37 o 
  -4  10  12        4.36        4.09      4.84 o 
  -3  10  12       10.77        6.04      2.36 o 
  -2  10  12       16.07       22.66      5.82 o 
  -1  10  12        6.57       13.33      4.37 o 
 -14   1  13        5.81       18.32      9.13 o 
 -13   1  13        0.95        5.08      2.32 o 
 -12   1  13       42.88       39.77      2.98 o 
 -11   1  13        0.02        3.49      1.86 o 
 -10   1  13      170.60      174.31      5.25 o 
  -9   1  13       88.42       87.15      2.76 o 
  -8   1  13      131.36      137.60      4.65 o 
  -7   1  13       32.35       32.29      2.46 o 
  -6   1  13       25.59       25.03      2.11 o 
  -5   1  13      135.07      133.75      3.07 o 
  -4   1  13       35.90       37.97      1.89 o 
  -3   1  13      123.34      138.71      3.81 o 
  -2   1  13       49.22       43.48      2.26 o 
  -1   1  13        1.39        1.30      1.37 o 
   0   1  13       18.73       21.63      1.91 o 
   1   1  13       16.53       18.50      1.55 o 
   2   1  13       74.22       84.49      4.49 o 
   3   1  13        9.62        5.57      1.79 o 
   4   1  13       19.75       17.50      2.64 o 
   5   1  13        0.30       -0.76      2.54 o 
 -14   2  13        7.65        6.33      5.05 o 
 -13   2  13        4.67        5.23      2.45 o 
 -12   2  13        0.02        0.31      1.78 o 
 -11   2  13        6.58        6.59      2.40 o 
 -10   2  13        1.99        1.87      2.57 o 
  -9   2  13      311.49      302.29      6.80 o 
  -8   2  13       34.41       42.42      3.15 o 
  -7   2  13      346.83      337.62      8.73 o 
  -6   2  13       29.16       30.78      2.30 o 
  -5   2  13      208.78      217.15      5.03 o 
  -4   2  13       32.73       31.48      2.17 o 
  -3   2  13       97.37       90.04      3.33 o 
  -2   2  13      127.31      134.86      3.56 o 
  -1   2  13       55.11       55.70      2.76 o 
   0   2  13      377.86      393.06      7.58 o 
   1   2  13       19.59       14.67      1.54 o 
   2   2  13       19.65       18.24      1.93 o 
   3   2  13       12.04        9.04      2.37 o 
   4   2  13       13.89       14.58      4.19 o 
   5   2  13        2.22        4.80      1.84 o 
 -14   3  13        4.51        2.78      2.44 o 
 -13   3  13       34.90       50.53      4.53 o 
 -12   3  13       26.13       27.46      3.95 o 
 -11   3  13       98.11      114.08      6.56 o 
 -10   3  13        2.57        7.48      2.47 o 
  -9   3  13      170.43      188.34      6.01 o 
  -8   3  13        5.63        7.68      1.53 o 
  -7   3  13       21.47       26.74      3.03 o 
  -6   3  13      244.40      254.97      6.56 o 
  -5   3  13      108.67      116.19      4.84 o 
  -4   3  13        9.45       11.63      1.52 o 
  -3   3  13       14.01       11.10      1.81 o 
  -2   3  13       15.61       14.72      1.82 o 
  -1   3  13       40.18       41.45      2.69 o 
   0   3  13        9.64       15.55      2.73 o 
   1   3  13       20.01       19.86      2.51 o 
   2   3  13        0.03        1.80      1.87 o 
   3   3  13       22.95       14.44      4.18 o 
   4   3  13        9.05        8.54      2.07 o 
   5   3  13        6.09        8.70      3.48 o 
 -13   4  13       22.34       16.02      3.49 o 
 -12   4  13       42.56       40.67      3.63 o 
 -11   4  13        2.38        9.85      2.76 o 
 -10   4  13        4.88        5.97      2.08 o 
  -9   4  13       22.41       31.33      2.83 o 
  -8   4  13      116.13      108.60      4.25 o 
  -7   4  13        1.05       -0.05      1.64 o 
  -6   4  13       21.21       22.03      2.52 o 
  -5   4  13      213.84      209.80      5.01 o 
  -4   4  13      383.29      416.89      8.69 o 
  -3   4  13       15.44       15.99      2.16 o 
  -2   4  13        7.96        6.81      2.12 o 
  -1   4  13        0.11        0.39      1.57 o 
   0   4  13       28.07       21.02      2.47 o 
   1   4  13       29.50       29.11      3.50 o 
   2   4  13       20.70       11.90      2.32 o 
   3   4  13       10.58        5.92      2.59 o 
   4   4  13        1.06        1.29      2.26 o 
 -13   5  13        0.08       -0.86      2.40 o 
 -12   5  13        1.33        4.38      3.94 o 
 -11   5  13        0.24        1.18      2.70 o 
 -10   5  13       47.38       45.73      3.63 o 
  -9   5  13        0.01        2.91      1.69 o 
  -8   5  13      111.22      115.28      4.57 o 
  -7   5  13       60.11       64.40      3.98 o 
  -6   5  13        5.39        5.62      2.07 o 
  -5   5  13       43.14       49.12      4.95 o 
  -4   5  13      626.58      708.94     13.32 o 
  -3   5  13        6.31        7.54      2.12 o 
  -2   5  13      235.64      252.69      6.00 o 
  -1   5  13      109.75      113.59      4.60 o 
   0   5  13        4.78        4.92      1.74 o 
   1   5  13        0.01        2.63      3.29 o 
   2   5  13        9.66        8.03      2.33 o 
   3   5  13       19.43       15.04      2.91 o 
   4   5  13        7.16       10.84      3.54 o 
 -12   6  13        2.74        2.29      2.52 o 
 -11   6  13        0.06        2.05      2.38 o 
 -10   6  13       13.80       13.71      2.46 o 
  -9   6  13        0.27        0.74      1.98 o 
  -8   6  13        0.03        0.85      1.67 o 
  -7   6  13       10.30        8.32      2.21 o 
  -6   6  13        0.65        2.65      2.37 o 
  -5   6  13      249.77      267.01      9.64 o 
  -4   6  13       13.64       15.29      3.90 o 
  -3   6  13        8.25       14.03      3.02 o 
  -2   6  13       80.60       80.72      4.10 o 
  -1   6  13       82.46       85.47      4.46 o 
   0   6  13       32.23       30.41      2.62 o 
   1   6  13       18.56       14.61      2.78 o 
   2   6  13        8.71        9.79      2.77 o 
   3   6  13        7.55       12.63      2.64 o 
 -11   7  13        3.11        6.91      2.63 o 
 -10   7  13       17.88       14.79      3.02 o 
  -9   7  13       76.32       76.25      5.20 o 
  -8   7  13       37.44       36.17      3.64 o 
  -7   7  13       52.41       61.95      4.98 o 
  -6   7  13       19.09       20.34      3.25 o 
  -5   7  13        8.24        9.74      2.89 o 
  -4   7  13        0.00        0.80      2.66 o 
  -3   7  13        0.84        3.41      2.38 o 
  -2   7  13        6.42        5.00      4.00 o 
  -1   7  13       14.44       10.97      2.19 o 
   0   7  13       20.10       21.86      4.47 o 
   1   7  13       29.01       21.46      4.24 o 
   2   7  13        4.59        1.94      2.10 o 
   3   7  13        0.80        3.06      1.85 o 
 -10   8  13        0.03        0.34      3.10 o 
  -9   8  13        1.49        4.81      3.29 o 
  -8   8  13        0.66        2.22      2.08 o 
  -7   8  13        0.55        2.56      2.12 o 
  -6   8  13        0.11        0.96      1.81 o 
  -5   8  13       18.88        9.54      2.71 o 
  -4   8  13        2.51        2.77      2.30 o 
  -3   8  13       23.85       26.63      4.70 o 
  -2   8  13        2.77        5.58      2.43 o 
  -1   8  13        0.46       -1.18      1.96 o 
   0   8  13        7.12        9.83      2.31 o 
   1   8  13        7.80        2.36      1.87 o 
   2   8  13        4.19        1.71      3.13 o 
  -9   9  13        1.68        3.70      3.60 o 
  -8   9  13        0.20        2.67      2.59 o 
  -7   9  13        2.38        2.60      2.72 o 
  -6   9  13        8.29        5.97      2.73 o 
  -5   9  13        5.81        7.32      2.73 o 
  -4   9  13        9.66        7.71      2.70 o 
  -3   9  13       51.88       54.73      4.82 o 
  -2   9  13        9.26       10.14      2.76 o 
  -1   9  13        5.07       -0.30      4.74 o 
   0   9  13        1.63        2.05      3.14 o 
  -6  10  13        7.16        8.26      2.68 o 
  -5  10  13        0.05        1.90      2.75 o 
  -4  10  13        0.00        1.87      3.26 o 
  -3  10  13        2.49        1.95      2.57 o 
  -2  10  13        0.03        1.56      3.42 o 
 -14   0  14       12.64       13.16      6.38 o 
 -13   0  14        7.90        7.37      4.01 o 
 -12   0  14        0.78        1.68      2.91 o 
 -11   0  14       77.10       73.67      5.91 o 
 -10   0  14        2.50        2.68      1.83 o 
  -9   0  14        1.30        3.84      3.33 o 
  -8   0  14      175.92      186.75      7.20 o 
  -7   0  14      310.11      299.51      8.42 o 
  -6   0  14        5.39        1.85      1.79 o 
  -5   0  14        3.07        8.03      1.95 o 
  -4   0  14      146.41      147.08      6.80 o 
  -3   0  14      325.22      333.69      9.07 o 
  -2   0  14      117.50      124.88      6.43 o 
  -1   0  14        1.15        2.96      2.23 o 
   0   0  14        9.69        6.83      2.18 o 
   1   0  14       63.57       58.86      6.33 o 
   2   0  14      212.40      231.73     13.21 o 
   3   0  14       10.48       11.07      3.26 o 
   4   0  14        1.41        4.66      1.80 o 
   5   0  14       14.63       32.66      9.70 o 
 -14   1  14        0.07       -0.76      3.85 o 
 -13   1  14        1.86        4.93      2.18 o 
 -12   1  14       23.31       23.75      2.62 o 
 -11   1  14       12.41       11.05      2.26 o 
 -10   1  14      321.25      335.39      8.55 o 
  -9   1  14        0.99        4.26      1.86 o 
  -8   1  14       98.92      107.71      3.52 o 
  -7   1  14       35.47       38.06      2.59 o 
  -6   1  14      274.28      286.07      5.68 o 
  -5   1  14        6.00        3.82      1.30 o 
  -4   1  14      178.44      166.05      5.66 o 
  -3   1  14       13.19       11.21      1.54 o 
  -2   1  14       11.14        7.68      1.58 o 
  -1   1  14       14.04       12.38      1.98 o 
   0   1  14        9.52       10.47      1.50 o 
   1   1  14       48.38       49.65      3.27 o 
   2   1  14        3.92        3.97      1.58 o 
   3   1  14        3.34        2.14      1.99 o 
   4   1  14        0.17        0.23      1.63 o 
   5   1  14        0.12        8.57      4.32 o 
 -14   2  14        3.14        0.00      2.75 o 
 -13   2  14       36.18       48.07      4.27 o 
 -12   2  14       42.89       38.59      3.30 o 
 -11   2  14       58.81       64.99      4.32 o 
 -10   2  14      128.39      129.92      4.61 o 
  -9   2  14      377.51      384.78      8.67 o 
  -8   2  14      519.80      532.37     17.76 o 
  -7   2  14       26.20       29.12      2.72 o 
  -6   2  14       51.78       53.62      2.77 o 
  -5   2  14      168.41      161.19      4.14 o 
  -4   2  14       10.55        8.16      1.67 o 
  -3   2  14       76.99       80.34      3.12 o 
  -2   2  14       16.00       16.57      1.94 o 
  -1   2  14        6.46        6.52      1.29 o 
   0   2  14        0.65        2.39      1.84 o 
   1   2  14      147.13      154.27      6.87 o 
   2   2  14       33.74       34.25      2.84 o 
   3   2  14       21.52       20.47      2.96 o 
   4   2  14        0.00        1.43      1.43 o 
 -14   3  14        1.84        3.64      3.10 o 
 -13   3  14       46.42       46.35      5.48 o 
 -12   3  14       20.28       22.54      4.62 o 
 -11   3  14        7.02        6.05      2.32 o 
 -10   3  14       47.00       43.66      3.72 o 
  -9   3  14      203.06      212.67      6.52 o 
  -8   3  14        2.55        6.40      2.46 o 
  -7   3  14       87.64       89.83      3.88 o 
  -6   3  14       43.06       51.06      3.11 o 
  -5   3  14       58.40       49.02      3.60 o 
  -4   3  14      241.32      250.75      4.52 o 
  -3   3  14      130.57      134.13      4.13 o 
  -2   3  14        3.45        5.85      2.29 o 
  -1   3  14       12.05       10.77      2.59 o 
   0   3  14        0.17        1.90      1.33 o 
   1   3  14       63.93       58.26      3.72 o 
   2   3  14       74.47       70.02      6.36 o 
   3   3  14       32.50       27.43      3.43 o 
   4   3  14        0.37        5.55      1.71 o 
 -13   4  14        7.58       10.44      3.04 o 
 -12   4  14        9.07        9.44      3.17 o 
 -11   4  14       16.38       19.02      3.16 o 
 -10   4  14       43.48       40.02      3.62 o 
  -9   4  14        0.86        3.54      1.93 o 
  -8   4  14       51.67       57.62      4.62 o 
  -7   4  14      192.05      195.56      9.33 o 
  -6   4  14      177.97      200.52      6.12 o 
  -5   4  14      251.25      251.82      7.38 o 
  -4   4  14      191.97      190.62      6.23 o 
  -3   4  14        4.09        5.21      2.20 o 
  -2   4  14       47.64       53.88      3.15 o 
  -1   4  14       38.37       37.53      3.57 o 
   0   4  14        4.72        6.87      1.77 o 
   1   4  14       26.78       24.74      3.16 o 
   2   4  14        6.93        6.66      2.38 o 
   3   4  14       65.40       67.84      5.69 o 
   4   4  14        0.00       -2.03      2.45 o 
 -13   5  14        0.25        3.08      2.51 o 
 -12   5  14       13.77       22.10      4.53 o 
 -11   5  14        5.84        5.59      1.95 o 
 -10   5  14        9.75       13.11      3.03 o 
  -9   5  14        0.82        1.44      2.91 o 
  -8   5  14       35.51       41.05      3.51 o 
  -7   5  14      115.14      134.81      6.07 o 
  -6   5  14      103.10      100.52      5.21 o 
  -5   5  14       39.72       30.73      3.36 o 
  -4   5  14       48.38       41.62      4.18 o 
  -3   5  14        1.90        1.14      1.78 o 
  -2   5  14      109.53      123.20      4.61 o 
  -1   5  14        0.01        4.86      2.12 o 
   0   5  14        0.45        2.44      1.68 o 
   1   5  14        2.80        1.81      2.24 o 
   2   5  14       12.18       13.17      2.44 o 
   3   5  14       21.57       17.91      3.25 o 
 -12   6  14        0.38        4.67      2.58 o 
 -11   6  14       11.60       11.20      3.01 o 
 -10   6  14        5.52        7.02      2.24 o 
  -9   6  14        0.00        1.74      2.15 o 
  -8   6  14       54.24       56.59      4.92 o 
  -7   6  14        9.86        7.67      2.32 o 
  -6   6  14        0.13        4.11      2.36 o 
  -5   6  14      187.19      200.13      7.30 o 
  -4   6  14       84.64       92.06      5.10 o 
  -3   6  14       11.60        9.46      2.58 o 
  -2   6  14       24.92       23.28      2.70 o 
  -1   6  14        6.54        8.00      1.81 o 
   0   6  14        7.54        3.01      2.09 o 
   1   6  14        0.01        0.03      2.29 o 
   2   6  14        4.72        2.53      2.60 o 
   3   6  14        3.17        3.19      2.58 o 
 -11   7  14        4.68       -0.61      2.87 o 
 -10   7  14        0.59        0.78      3.06 o 
  -9   7  14        0.58        3.39      3.59 o 
  -8   7  14       19.93       15.75      3.02 o 
  -7   7  14       14.80       12.35      2.08 o 
  -6   7  14       12.29        8.73      2.84 o 
  -5   7  14       63.93       58.08      8.63 o 
  -4   7  14       17.07       20.48      3.03 o 
  -3   7  14        0.39        1.15      3.01 o 
  -2   7  14        0.04        1.32      3.05 o 
  -1   7  14        1.80        0.86      1.89 o 
   0   7  14        5.00        3.48      2.69 o 
   1   7  14        0.50        1.29      2.10 o 
   2   7  14        3.68        5.88      2.46 o 
 -10   8  14        2.67        4.02      4.61 o 
  -9   8  14        0.11        5.41      3.52 o 
  -8   8  14        6.75        7.69      2.76 o 
  -7   8  14        1.77        1.28      2.83 o 
  -6   8  14        3.80        4.64      4.91 o 
  -5   8  14        1.63        3.84      2.54 o 
  -4   8  14        6.78        8.10      3.08 o 
  -3   8  14        4.86        9.29      2.55 o 
  -2   8  14        0.00        2.66      2.26 o 
  -1   8  14        3.20        6.74      3.62 o 
   0   8  14        0.07        1.90      2.22 o 
   1   8  14        0.52        3.41      2.63 o 
  -9   9  14        0.08        3.75      2.70 o 
  -8   9  14        0.00        2.55      2.14 o 
  -7   9  14        2.65        3.49      2.56 o 
  -6   9  14        2.57        0.36      2.61 o 
  -5   9  14        1.12        3.26      2.49 o 
  -4   9  14        5.52       12.69      4.02 o 
  -3   9  14        2.85        2.44      2.52 o 
  -2   9  14        0.10        0.65      3.22 o 
  -1   9  14        0.37        0.75      3.17 o 
  -5  10  14        2.76        6.38      6.03 o 
 -14   1  15        0.15        2.52      2.94 o 
 -13   1  15       25.86       28.05      4.00 o 
 -12   1  15       20.66       19.99      2.95 o 
 -11   1  15        9.92        6.87      2.03 o 
 -10   1  15        6.17        7.07      2.19 o 
  -9   1  15      241.43      214.82      7.46 o 
  -8   1  15      171.94      170.13      5.38 o 
  -7   1  15       11.13        8.70      1.24 o 
  -6   1  15       45.91       45.90      2.38 o 
  -5   1  15        3.23        2.02      1.37 o 
  -4   1  15        9.99        5.49      1.64 o 
  -3   1  15      160.93      164.97      3.93 o 
  -2   1  15        1.74        0.71      1.47 o 
  -1   1  15       65.59       70.51      3.49 o 
   0   1  15        0.27        1.96      1.14 o 
   1   1  15      197.06      192.27      8.41 o 
   2   1  15       16.55       16.38      2.58 o 
   3   1  15        0.34        2.63      1.81 o 
   4   1  15        0.64        4.17      5.21 o 
 -14   2  15       18.01       20.77      5.91 o 
 -13   2  15        2.38        4.18      2.32 o 
 -12   2  15        0.80        0.42      1.93 o 
 -11   2  15       31.43       36.21      3.38 o 
 -10   2  15       91.09       94.73      7.57 o 
  -9   2  15      104.65       99.77      4.66 o 
  -8   2  15        6.33        4.31      2.10 o 
  -7   2  15       82.48       77.15      6.45 o 
  -6   2  15       12.14       12.95      1.35 o 
  -5   2  15       72.61       67.41      2.58 o 
  -4   2  15        3.52        5.58      1.81 o 
  -3   2  15        9.80       12.54      1.73 o 
  -2   2  15       48.51       49.58      2.67 o 
  -1   2  15       40.31       36.81      3.01 o 
   0   2  15       76.15       78.26      4.77 o 
   1   2  15       68.25       59.49      4.50 o 
   2   2  15        0.04        2.93      2.29 o 
   3   2  15        5.00        8.09      2.44 o 
   4   2  15        4.27        6.60      2.62 o 
 -14   3  15       62.02       71.86      6.92 o 
 -13   3  15       19.86       15.55      3.03 o 
 -12   3  15        0.01        1.37      1.86 o 
 -11   3  15       22.86       23.90      2.56 o 
 -10   3  15        6.84        7.62      2.18 o 
  -9   3  15       34.55       35.48      3.26 o 
  -8   3  15      115.55      119.26      4.92 o 
  -7   3  15      262.68      260.47      8.32 o 
  -6   3  15       43.70       43.75      2.53 o 
  -5   3  15       56.88       50.17      3.46 o 
  -4   3  15      158.81      156.48      4.44 o 
  -3   3  15        3.90        5.03      1.84 o 
  -2   3  15       46.57       51.24      5.11 o 
  -1   3  15        1.66        4.42      2.34 o 
   0   3  15      147.25      149.20      6.38 o 
   1   3  15       13.93       13.20      1.92 o 
   2   3  15        1.39        3.94      2.04 o 
   3   3  15       21.24       18.60      3.49 o 
 -13   4  15        0.02        1.85      2.42 o 
 -12   4  15       26.89       36.38      5.23 o 
 -11   4  15        8.40        5.26      2.98 o 
 -10   4  15       23.75       27.95      2.87 o 
  -9   4  15       19.77       16.52      2.99 o 
  -8   4  15        1.35        1.11      1.34 o 
  -7   4  15      128.87      138.31      5.13 o 
  -6   4  15        0.00        1.27      2.80 o 
  -5   4  15      103.11       87.63      4.65 o 
  -4   4  15       32.66       33.68      3.70 o 
  -3   4  15       61.60       69.45      3.79 o 
  -2   4  15       60.62       55.03      4.66 o 
  -1   4  15        5.54        2.69      1.84 o 
   0   4  15       15.89       18.37      2.46 o 
   1   4  15       10.37        5.98      2.45 o 
   2   4  15       36.81       37.68      3.99 o 
   3   4  15        0.21        1.22      2.79 o 
 -13   5  15        4.36        8.76      3.53 o 
 -12   5  15        4.08        8.33      3.08 o 
 -11   5  15       25.11       22.79      3.58 o 
 -10   5  15        3.76        6.33      1.99 o 
  -9   5  15      107.42       97.84      5.46 o 
  -8   5  15      103.95      125.12      5.92 o 
  -7   5  15       54.70       43.50      4.23 o 
  -6   5  15       71.25       93.17      8.21 o 
  -5   5  15      111.82      118.51      5.60 o 
  -4   5  15       57.20       63.43      5.92 o 
  -3   5  15      184.00      200.76      7.18 o 
  -2   5  15        6.73        9.31      2.97 o 
  -1   5  15       25.42       29.09      3.05 o 
   0   5  15        0.20        0.45      1.81 o 
   1   5  15        0.01        2.58      1.89 o 
   2   5  15        8.75       12.10      3.00 o 
   3   5  15        0.12        4.35      2.40 o 
 -12   6  15       10.53        7.72      2.72 o 
 -11   6  15       14.21        9.01      2.99 o 
 -10   6  15       64.53       66.63      4.66 o 
  -9   6  15       26.90       22.03      3.24 o 
  -8   6  15        0.34        2.18      2.44 o 
  -7   6  15       65.31       68.20      5.65 o 
  -6   6  15       73.77       79.19      5.67 o 
  -5   6  15       38.36       35.27      5.03 o 
  -4   6  15       36.86       43.83      6.07 o 
  -3   6  15       28.37       27.30      5.76 o 
  -2   6  15        7.38        9.41      2.82 o 
  -1   6  15        8.38        9.07      1.92 o 
   0   6  15        0.56        6.45      3.09 o 
   1   6  15        0.22        1.39      2.25 o 
   2   6  15        1.55        0.68      1.83 o 
 -11   7  15        0.95        5.65      4.20 o 
 -10   7  15        5.44        3.91      2.68 o 
  -9   7  15        4.00        6.24      2.46 o 
  -8   7  15        0.36        5.37      2.36 o 
  -7   7  15       10.93       11.37      2.54 o 
  -6   7  15        0.11        1.44      1.73 o 
  -5   7  15       15.50       14.47      3.00 o 
  -4   7  15        1.16        2.00      2.49 o 
  -3   7  15        1.10        1.55      2.67 o 
  -2   7  15        7.80        8.81      2.69 o 
  -1   7  15        2.95        4.03      3.25 o 
   0   7  15        1.88        2.47      2.35 o 
   1   7  15        2.00        5.80      2.58 o 
 -10   8  15        9.65        9.52      3.53 o 
  -9   8  15        0.00        2.39      2.17 o 
  -8   8  15        1.86        4.12      2.49 o 
  -7   8  15        1.29        1.75      2.49 o 
  -6   8  15        0.17        1.67      2.58 o 
  -5   8  15       47.84       60.10      4.86 o 
  -4   8  15       16.51       22.97      3.32 o 
  -3   8  15        2.56        1.43      2.51 o 
  -2   8  15        5.02        5.53      2.79 o 
  -1   8  15        1.17        1.65      3.19 o 
   0   8  15        0.09        2.99      3.29 o 
  -8   9  15        0.02        3.85      2.20 o 
  -7   9  15        1.97        2.22      2.68 o 
  -6   9  15        8.54        7.85      2.48 o 
  -5   9  15        2.58        1.81      2.75 o 
  -4   9  15        0.30        3.01      2.63 o 
  -3   9  15        5.90        9.22      4.67 o 
  -2   9  15       10.18       13.88      5.14 o 
 -14   0  16        3.96       -1.46      5.31 o 
 -13   0  16       38.64       35.47      5.43 o 
 -12   0  16       69.15       84.65      8.78 o 
 -11   0  16       21.98       12.65      4.30 o 
 -10   0  16        0.14       11.10      4.16 o 
  -9   0  16        3.50        3.95      1.29 o 
  -8   0  16       83.24       70.41      5.20 o 
  -7   0  16       17.52       16.43      2.37 o 
  -6   0  16       33.38       27.53      2.56 o 
  -5   0  16       82.49       94.89      4.44 o 
  -4   0  16      384.90      413.21     15.37 o 
  -3   0  16      899.60     1016.49     30.68 o 
  -2   0  16       34.49       33.22      3.19 o 
  -1   0  16        3.53        4.03      2.23 o 
   0   0  16       24.30       23.90      3.28 o 
   1   0  16        3.75        4.43      1.59 o 
   2   0  16       58.01       60.93      6.38 o 
   3   0  16        7.40        9.77      7.67 o 
 -14   1  16       20.15       24.74      4.32 o 
 -13   1  16        0.02        3.14      2.37 o 
 -12   1  16        0.00        2.84      2.33 o 
 -11   1  16        4.31        5.00      2.22 o 
 -10   1  16       50.51       57.96      4.83 o 
  -9   1  16      199.04      192.72      7.30 o 
  -8   1  16       81.60       80.96      3.87 o 
  -7   1  16       42.55       39.75      2.26 o 
  -6   1  16       10.08       11.19      1.63 o 
  -5   1  16       79.45       73.67      2.72 o 
  -4   1  16      271.14      283.18      5.49 o 
  -3   1  16        6.92        8.32      2.84 o 
  -2   1  16      149.55      162.14      4.98 o 
  -1   1  16       69.00       67.75      3.00 o 
   0   1  16       21.77       20.39      1.90 o 
   1   1  16        5.09        5.71      1.76 o 
   2   1  16       10.48        8.55      2.30 o 
   3   1  16        8.77       13.29      4.70 o 
 -14   2  16       14.77       11.15      3.85 o 
 -13   2  16        9.69        8.82      2.70 o 
 -12   2  16        0.89        2.36      1.85 o 
 -11   2  16        8.90        8.02      2.13 o 
 -10   2  16        0.01       -0.14      1.91 o 
  -9   2  16       35.83       37.03      3.28 o 
  -8   2  16       71.64       63.78      4.98 o 
  -7   2  16       37.60       37.51      3.03 o 
  -6   2  16        3.06        2.81      1.75 o 
  -5   2  16        1.69        1.35      1.24 o 
  -4   2  16       90.10       91.08      3.60 o 
  -3   2  16       11.90        8.52      1.59 o 
  -2   2  16       32.79       39.09      3.32 o 
  -1   2  16       30.21       33.45      3.21 o 
   0   2  16        1.91        5.02      2.00 o 
   1   2  16        7.97        5.80      2.07 o 
   2   2  16        0.14        1.44      1.59 o 
   3   2  16        0.01       -0.19      2.03 o 
 -14   3  16       10.50       13.41      5.85 o 
 -13   3  16        8.24        4.78      2.48 o 
 -12   3  16        1.16        1.73      1.92 o 
 -11   3  16       90.48       87.31      5.38 o 
 -10   3  16       52.38       49.56      4.50 o 
  -9   3  16       64.77       57.93      4.76 o 
  -8   3  16        0.17       -0.04      1.58 o 
  -7   3  16        1.55        5.23      1.89 o 
  -6   3  16       50.76       55.01      3.69 o 
  -5   3  16       18.15       19.22      2.79 o 
  -4   3  16       64.68       62.76      4.05 o 
  -3   3  16      151.07      162.48      4.97 o 
  -2   3  16       24.19       24.99      5.11 o 
  -1   3  16        0.06        1.94      1.93 o 
   0   3  16        0.54       -0.39      1.87 o 
   1   3  16        0.13        4.29      1.86 o 
   2   3  16        4.94        8.16      2.83 o 
   3   3  16        5.93        6.96      2.12 o 
 -13   4  16        3.74        9.94      3.28 o 
 -12   4  16        4.49        7.99      2.42 o 
 -11   4  16       15.87       14.33      2.75 o 
 -10   4  16        0.08       -1.83      1.91 o 
  -9   4  16       35.92       36.55      2.98 o 
  -8   4  16        3.09        3.02      1.83 o 
  -7   4  16        4.41        5.01      2.24 o 
  -6   4  16      141.04      139.29      6.38 o 
  -5   4  16       42.19       41.41      4.78 o 
  -4   4  16        0.28        2.75      2.41 o 
  -3   4  16       19.54       14.51      2.36 o 
  -2   4  16       22.86       23.70      2.85 o 
  -1   4  16       46.03       39.14      3.23 o 
   0   4  16        0.13        2.87      1.83 o 
   1   4  16       22.06       15.53      2.76 o 
   2   4  16        1.13        4.01      2.39 o 
 -13   5  16       24.01       17.95      3.51 o 
 -12   5  16        6.96        3.34      2.81 o 
 -11   5  16        1.99        2.39      2.09 o 
 -10   5  16       13.20       10.10      2.77 o 
  -9   5  16        1.55        3.66      1.71 o 
  -8   5  16       21.61       19.68      2.99 o 
  -7   5  16        0.01       -0.84      2.48 o 
  -6   5  16        8.91        6.13      2.60 o 
  -5   5  16       57.51       55.45      4.23 o 
  -4   5  16       73.42       82.65      5.24 o 
  -3   5  16       55.92       51.16      4.52 o 
  -2   5  16        9.06       11.90      2.48 o 
  -1   5  16        7.35       14.61      3.17 o 
   0   5  16        3.89        2.51      2.26 o 
   1   5  16        7.19        5.89      1.87 o 
   2   5  16        1.98        0.07      2.46 o 
 -12   6  16        1.25        2.46      2.91 o 
 -11   6  16       20.02       18.40      3.98 o 
 -10   6  16       48.78       41.96      5.49 o 
  -9   6  16        3.98        1.25      2.09 o 
  -8   6  16        0.64        2.37      2.15 o 
  -7   6  16       13.21       12.15      2.68 o 
  -6   6  16       13.62       11.50      3.15 o 
  -5   6  16        0.03        1.63      2.58 o 
  -4   6  16        0.01        4.44      3.10 o 
  -3   6  16        5.23        9.66      4.15 o 
  -2   6  16        5.01        7.25      2.78 o 
  -1   6  16       13.87       16.12      4.33 o 
   0   6  16        6.00        5.54      2.47 o 
   1   6  16        2.87        5.56      4.13 o 
 -11   7  16        0.83        3.30      3.41 o 
 -10   7  16        4.73       12.49      3.66 o 
  -9   7  16        1.82        2.94      2.21 o 
  -8   7  16       15.32       14.84      2.77 o 
  -7   7  16       56.64       56.70      5.16 o 
  -6   7  16        0.01       -0.04      2.69 o 
  -5   7  16       20.71       19.06      3.77 o 
  -4   7  16        0.31        3.37      2.61 o 
  -3   7  16       30.85       33.03      3.50 o 
  -2   7  16        6.31        8.60      2.55 o 
  -1   7  16        0.84       -1.82      3.18 o 
   0   7  16        0.50        0.62      2.08 o 
  -9   8  16        6.23        8.46      2.77 o 
  -8   8  16        0.41        2.70      2.65 o 
  -7   8  16       12.91       14.84      3.40 o 
  -6   8  16       14.95       12.43      3.29 o 
  -5   8  16       20.72       23.03      3.69 o 
  -4   8  16        0.73        6.35      2.70 o 
  -3   8  16        0.08       -0.23      2.48 o 
  -2   8  16        0.51        5.37      3.58 o 
  -1   8  16        2.77        2.14      3.27 o 
  -7   9  16       12.54        8.53      2.97 o 
  -6   9  16        5.10        4.32      2.86 o 
  -5   9  16       19.56       22.87      4.31 o 
  -4   9  16        0.87        4.41      2.74 o 
 -14   1  17        1.03        2.48      2.96 o 
 -13   1  17       84.74       99.23      6.58 o 
 -12   1  17        9.34       10.64      2.66 o 
 -11   1  17       31.12       32.74      3.56 o 
 -10   1  17        3.81        5.35      2.30 o 
  -9   1  17        0.62        1.35      1.28 o 
  -8   1  17       74.46       84.46      4.34 o 
  -7   1  17       82.77       85.28      3.64 o 
  -6   1  17        0.85        1.74      1.31 o 
  -5   1  17       72.33       68.74      2.77 o 
  -4   1  17      104.38       95.27      3.37 o 
  -3   1  17        0.08        2.50      1.69 o 
  -2   1  17       13.79       12.95      1.90 o 
  -1   1  17        2.70        4.72      2.19 o 
   0   1  17       13.26       12.18      1.83 o 
   1   1  17       26.33       22.62      2.78 o 
   2   1  17        2.88        3.61      2.87 o 
 -14   2  17        3.21        4.37      3.26 o 
 -13   2  17        2.10        3.74      2.42 o 
 -12   2  17       17.15       18.91      3.37 o 
 -11   2  17        4.74        7.40      2.22 o 
 -10   2  17       48.58       41.76      3.93 o 
  -9   2  17       21.84       24.56      2.90 o 
  -8   2  17      213.35      198.05      6.60 o 
  -7   2  17       89.34       86.43      4.12 o 
  -6   2  17        1.47        1.89      1.78 o 
  -5   2  17       57.08       53.02      3.44 o 
  -4   2  17      132.58      135.00      4.67 o 
  -3   2  17       11.90       14.20      2.20 o 
  -2   2  17       22.55       21.35      3.89 o 
  -1   2  17        9.24       10.47      2.57 o 
   0   2  17       25.53       24.82      4.09 o 
   1   2  17       15.32       15.82      4.41 o 
   2   2  17       14.78        9.37      2.81 o 
 -13   3  17        4.44        0.41      2.98 o 
 -12   3  17        1.95        3.70      2.24 o 
 -11   3  17        3.98        6.42      1.99 o 
 -10   3  17       12.83        8.44      2.44 o 
  -9   3  17      124.30      125.73      5.89 o 
  -8   3  17      120.95      124.37      5.06 o 
  -7   3  17       67.39       63.62      3.96 o 
  -6   3  17        2.49        5.78      2.44 o 
  -5   3  17       22.38       20.78      2.99 o 
  -4   3  17       29.74       27.03      2.55 o 
  -3   3  17        6.18        4.96      2.14 o 
  -2   3  17       74.86       91.37      5.19 o 
  -1   3  17      106.38      111.12      4.77 o 
   0   3  17       20.25       22.06      2.75 o 
   1   3  17       29.34       24.71      3.87 o 
   2   3  17        6.51        8.15      2.34 o 
 -13   4  17       12.42       11.57      2.98 o 
 -12   4  17        0.01        2.55      2.05 o 
 -11   4  17        4.84        5.73      2.06 o 
 -10   4  17       12.91       14.99      2.48 o 
  -9   4  17       70.94       69.92      4.23 o 
  -8   4  17       18.57       18.32      2.49 o 
  -7   4  17      120.81      113.58      6.21 o 
  -6   4  17       12.63        5.55      2.57 o 
  -5   4  17        6.03        5.90      2.51 o 
  -4   4  17       68.46       74.64      5.79 o 
  -3   4  17      185.00      199.42      8.44 o 
  -2   4  17       36.19       38.02      3.08 o 
  -1   4  17       21.86       23.87      2.77 o 
   0   4  17        2.39        2.31      1.81 o 
   1   4  17        7.89        4.35      2.01 o 
 -12   5  17        4.68        5.60      2.46 o 
 -11   5  17       11.50        9.72      2.46 o 
 -10   5  17        6.80        6.43      2.92 o 
  -9   5  17        0.14        3.11      2.52 o 
  -8   5  17        2.18        1.89      2.50 o 
  -7   5  17       12.69        6.88      2.51 o 
  -6   5  17        0.78        0.56      2.46 o 
  -5   5  17        1.98        2.16      2.49 o 
  -4   5  17        0.25       -0.13      2.32 o 
  -3   5  17        0.96        7.89      3.04 o 
  -2   5  17        1.74        5.82      2.90 o 
  -1   5  17        0.05        2.23      1.90 o 
   0   5  17        0.02        1.78      1.70 o 
   1   5  17        3.92        4.29      2.63 o 
 -12   6  17        0.60        5.38      3.21 o 
 -11   6  17       10.77        8.58      2.73 o 
 -10   6  17        9.32        7.63      2.49 o 
  -9   6  17       14.29       15.41      3.31 o 
  -8   6  17       23.81       22.35      3.20 o 
  -7   6  17        5.49        2.52      2.16 o 
  -6   6  17       54.29       53.44      4.90 o 
  -5   6  17       35.36       30.62      3.92 o 
  -4   6  17       11.32       10.87      2.86 o 
  -3   6  17       25.07       27.57      3.75 o 
  -2   6  17        0.35        2.08      2.33 o 
  -1   6  17        0.99       -2.16      2.81 o 
   0   6  17        2.23        7.59      2.71 o 
 -10   7  17        0.27        1.39      2.04 o 
  -9   7  17        2.72        3.65      2.76 o 
  -8   7  17       47.80       51.68      4.91 o 
  -7   7  17        6.80        6.20      2.98 o 
  -6   7  17       36.13       30.05      4.14 o 
  -5   7  17        1.87       -1.64      2.57 o 
  -4   7  17        1.62        2.95      3.30 o 
  -3   7  17       23.49       21.68      3.38 o 
  -2   7  17        0.31        6.21      3.55 o 
  -1   7  17        0.01        3.31      3.11 o 
  -9   8  17        0.85        2.96      2.12 o 
  -8   8  17        2.09        6.38      2.89 o 
  -7   8  17        3.17        1.53      2.93 o 
  -6   8  17       52.17       48.80      5.37 o 
  -5   8  17       14.37       13.91      4.05 o 
  -4   8  17        4.23        4.68      2.97 o 
  -3   8  17        1.02        5.04      3.36 o 
 -14   0  18       63.55       74.88     13.98 o 
 -13   0  18        0.00        0.76      3.44 o 
 -12   0  18       38.51       35.95      4.85 o 
 -11   0  18        0.45        5.00      3.64 o 
 -10   0  18        9.79       14.56      4.31 o 
  -9   0  18        5.57        6.24      3.50 o 
  -8   0  18      327.12      323.08      9.86 o 
  -7   0  18        2.61        2.08      2.21 o 
  -6   0  18        3.40        3.81      4.17 o 
  -5   0  18       29.36       37.27      8.71 o 
  -4   0  18      134.92      141.38      5.92 o 
  -3   0  18       80.05       88.41      5.63 o 
  -2   0  18       26.82       27.20      5.64 o 
  -1   0  18        3.07        2.89      2.42 o 
   0   0  18       14.51        5.59      3.90 o 
   1   0  18        4.63        4.58      3.27 o 
   2   0  18        2.24        1.75      4.96 o 
 -14   1  18        0.00        4.31      3.40 o 
 -13   1  18        5.27        6.85      2.87 o 
 -12   1  18        0.88        0.79      2.54 o 
 -11   1  18       92.46      101.66      7.04 o 
 -10   1  18       93.89       89.59      7.08 o 
  -9   1  18       74.77       67.20      5.20 o 
  -8   1  18       29.27       25.33      2.90 o 
  -7   1  18        2.85        0.20      1.17 o 
  -6   1  18        5.73        4.76      2.08 o 
  -5   1  18        5.11        4.41      1.57 o 
  -4   1  18       16.71       15.22      1.93 o 
  -3   1  18       61.78       58.59      3.14 o 
  -2   1  18        2.45        1.75      1.95 o 
  -1   1  18        6.85        4.87      3.12 o 
   0   1  18       10.94       11.90      2.81 o 
   1   1  18        3.75       -0.41      2.67 o 
   2   1  18        0.05       -0.88      3.53 o 
 -14   2  18        6.61       15.83      7.88 o 
 -13   2  18        0.02        4.72      2.54 o 
 -12   2  18        0.00        0.29      3.27 o 
 -11   2  18       13.16       11.54      2.70 o 
 -10   2  18        2.86        5.51      2.24 o 
  -9   2  18       58.59       50.30      4.07 o 
  -8   2  18      171.46      168.68      7.24 o 
  -7   2  18       70.15       70.09      3.44 o 
  -6   2  18      137.79      129.30      4.42 o 
  -5   2  18        5.95        5.15      1.70 o 
  -4   2  18        9.33        8.76      2.16 o 
  -3   2  18       16.70       19.26      2.52 o 
  -2   2  18       22.53       23.86      3.24 o 
  -1   2  18       45.92       40.48      3.10 o 
   0   2  18       11.34       12.48      1.97 o 
   1   2  18       11.83       12.95      3.00 o 
 -13   3  18        4.77        1.86      2.83 o 
 -12   3  18        7.97        6.57      2.24 o 
 -11   3  18        1.69        2.08      1.97 o 
 -10   3  18       66.29       56.88      4.77 o 
  -9   3  18        1.19        2.13      1.59 o 
  -8   3  18       83.67       82.52      4.99 o 
  -7   3  18        4.55        5.89      2.19 o 
  -6   3  18       12.47       11.25      2.96 o 
  -5   3  18        1.81        5.14      2.32 o 
  -4   3  18       38.71       38.81      3.12 o 
  -3   3  18       14.35       11.91      2.65 o 
  -2   3  18       44.26       46.91      4.30 o 
  -1   3  18        0.01        3.93      2.06 o 
   0   3  18        7.77        6.64      2.43 o 
   1   3  18       11.17        8.93      4.53 o 
 -13   4  18       11.92        5.88      3.22 o 
 -12   4  18        3.58        9.38      2.36 o 
 -11   4  18        0.58        3.34      2.05 o 
 -10   4  18        9.80        9.58      2.42 o 
  -9   4  18        4.15        9.31      2.42 o 
  -8   4  18        1.41        2.11      2.12 o 
  -7   4  18       44.47       42.30      4.06 o 
  -6   4  18       38.01       40.02      3.97 o 
  -5   4  18        1.08        5.05      2.58 o 
  -4   4  18        5.57        7.82      2.95 o 
  -3   4  18        0.55        2.31      2.48 o 
  -2   4  18       13.42       12.81      2.49 o 
  -1   4  18        7.50        9.54      2.35 o 
   0   4  18        3.30        5.20      2.35 o 
   1   4  18        4.57        5.81      2.14 o 
 -12   5  18       12.06       14.63      3.79 o 
 -11   5  18        5.08        7.80      1.92 o 
 -10   5  18        5.58        5.03      2.39 o 
  -9   5  18       41.05       30.60      3.95 o 
  -8   5  18        1.63        4.93      2.81 o 
  -7   5  18       20.67       17.00      3.83 o 
  -6   5  18        3.66        4.56      2.61 o 
  -5   5  18        0.57       -1.66      2.33 o 
  -4   5  18       23.06       21.10      3.71 o 
  -3   5  18        5.59        8.84      4.49 o 
  -2   5  18        0.32       -0.32      2.31 o 
  -1   5  18        0.39       -2.62      3.01 o 
   0   5  18        0.18        2.41      3.02 o 
 -11   6  18        0.04        4.23      2.06 o 
 -10   6  18        1.85        2.33      1.67 o 
  -9   6  18        4.93        4.75      1.97 o 
  -8   6  18        0.97        3.49      1.66 o 
  -7   6  18        0.09        3.47      2.62 o 
  -6   6  18        0.05        3.86      2.74 o 
  -5   6  18        1.71        2.70      2.72 o 
  -4   6  18       23.36       29.60      3.86 o 
  -3   6  18        4.86        2.81      2.49 o 
  -2   6  18        4.29        6.89      4.80 o 
  -1   6  18        2.03        1.95      3.10 o 
 -10   7  18       16.45       14.57      2.80 o 
  -9   7  18        6.62        5.40      2.47 o 
  -8   7  18        1.48        1.16      2.85 o 
  -7   7  18       41.23       43.33      7.13 o 
  -6   7  18       20.17       20.11      4.03 o 
  -5   7  18       10.81       15.29      3.36 o 
  -4   7  18        8.05        6.28      3.27 o 
  -3   7  18        0.34        2.48      2.55 o 
  -2   7  18       25.22       23.14      4.91 o 
  -8   8  18        0.93        6.48      3.03 o 
  -7   8  18       25.41       24.57      3.70 o 
  -6   8  18        1.61        6.91      3.07 o 
  -5   8  18        0.14        2.01      3.24 o 
  -4   8  18        0.21        5.54      2.79 o 
 -13   1  19       71.59      101.92      8.72 o 
 -12   1  19       12.64        6.73      3.82 o 
 -11   1  19        4.63        7.63      3.34 o 
 -10   1  19       59.66       49.60      5.01 o 
  -9   1  19        6.11        3.48      1.98 o 
  -8   1  19        0.09        0.99      1.75 o 
  -7   1  19       18.53       16.52      2.43 o 
  -6   1  19        0.12        2.08      1.56 o 
  -5   1  19       37.05       32.07      2.25 o 
  -4   1  19       14.82       17.99      2.02 o 
  -3   1  19       21.60       19.23      2.31 o 
  -2   1  19      188.53      225.49     10.51 o 
  -1   1  19       35.14       32.99      3.01 o 
   0   1  19        3.20        2.33      3.13 o 
   1   1  19        4.07        3.31      3.46 o 
 -13   2  19       19.23       27.95      7.67 o 
 -12   2  19       24.92       22.30      3.35 o 
 -11   2  19        0.41        0.13      2.38 o 
 -10   2  19        1.04        2.80      1.88 o 
  -9   2  19       86.28       85.36      4.73 o 
  -8   2  19        0.49        1.72      1.58 o 
  -7   2  19        0.16        2.54      1.86 o 
  -6   2  19       22.46       26.37      3.22 o 
  -5   2  19       10.94       10.52      2.83 o 
  -4   2  19      148.06      147.68      5.38 o 
  -3   2  19       69.84       68.42      4.57 o 
  -2   2  19        3.63        1.71      2.35 o 
  -1   2  19       30.30       26.90      3.00 o 
   0   2  19        1.40        4.02      2.31 o 
 -13   3  19        0.12        2.43      2.40 o 
 -12   3  19        1.54        4.14      2.52 o 
 -11   3  19        2.77        4.13      1.99 o 
 -10   3  19       73.52       71.69      4.68 o 
  -9   3  19        0.03        0.37      2.23 o 
  -8   3  19        4.61        6.59      1.94 o 
  -7   3  19        0.28        3.36      2.47 o 
  -6   3  19       17.71       23.48      3.20 o 
  -5   3  19        0.01        3.07      2.60 o 
  -4   3  19       23.47       23.12      3.08 o 
  -3   3  19        6.75        6.33      2.36 o 
  -2   3  19        4.47        2.56      2.02 o 
  -1   3  19        3.15        2.68      2.05 o 
   0   3  19        2.32        4.08      2.56 o 
 -12   4  19       20.61       15.97      6.70 o 
 -11   4  19       15.80       13.51      3.09 o 
 -10   4  19        3.34        3.93      2.12 o 
  -9   4  19       13.27        9.18      2.73 o 
  -8   4  19       12.20        7.80      2.22 o 
  -7   4  19       36.14       32.01      3.80 o 
  -6   4  19       49.55       53.01      4.77 o 
  -5   4  19       41.02       28.33      6.24 o 
  -4   4  19        4.66        6.81      2.64 o 
  -3   4  19        7.06        9.51      3.30 o 
  -2   4  19        2.48        4.81      2.54 o 
  -1   4  19        0.01        4.51      2.99 o 
   0   4  19        2.16        4.88      2.47 o 
 -12   5  19       13.53       17.38      3.92 o 
 -11   5  19        3.30        5.86      2.30 o 
 -10   5  19        2.67        4.59      3.15 o 
  -9   5  19        8.21        5.84      2.68 o 
  -8   5  19        0.69        4.42      2.58 o 
  -7   5  19       11.56        7.95      2.56 o 
  -6   5  19        9.44        6.40      2.76 o 
  -5   5  19       29.71       21.78      4.90 o 
  -4   5  19       31.29       37.90      4.04 o 
  -3   5  19        0.11        0.04      2.47 o 
  -2   5  19       10.30        9.68      2.97 o 
  -1   5  19        0.96        1.45      2.92 o 
 -11   6  19        2.80        3.38      1.97 o 
 -10   6  19        6.73        6.85      2.84 o 
  -9   6  19        0.99        4.35      2.72 o 
  -8   6  19       13.02       14.31      2.87 o 
  -7   6  19       12.05       11.55      3.52 o 
  -6   6  19       12.07        8.16      2.87 o 
  -5   6  19        0.51        2.50      2.56 o 
  -4   6  19        0.45       -0.04      2.57 o 
  -3   6  19       16.00       18.97      3.37 o 
  -2   6  19       10.25       12.71      3.79 o 
  -9   7  19        0.18        5.69      2.88 o 
  -8   7  19       74.66       90.34      8.34 o 
  -7   7  19       12.93       14.13      3.08 o 
  -6   7  19        0.99        5.43      2.69 o 
  -5   7  19        0.76        4.29      3.26 o 
  -4   7  19        1.75        3.19      2.76 o 
 -13   0  20       32.59       49.65      7.33 o 
 -12   0  20        0.73        4.05      3.86 o 
 -11   0  20      155.54      168.96     10.29 o 
 -10   0  20        0.51        8.93      6.49 o 
  -9   0  20        2.45        5.44      3.38 o 
  -8   0  20      192.88      194.57     13.12 o 
  -7   0  20        1.75        1.13      2.01 o 
  -6   0  20      118.43      121.78      5.58 o 
  -5   0  20       15.21       11.21      2.41 o 
  -4   0  20       10.65       10.51      2.87 o 
  -3   0  20      219.88      223.94     11.25 o 
  -2   0  20       17.64       19.43      3.99 o 
  -1   0  20        0.70        6.52      3.63 o 
   0   0  20        0.01        0.61      3.16 o 
 -13   1  20        9.32       10.13      3.12 o 
 -12   1  20        6.75       13.34      4.21 o 
 -11   1  20        1.52       -1.26      2.44 o 
 -10   1  20       56.28       46.05      3.76 o 
  -9   1  20        1.38        4.41      2.56 o 
  -8   1  20       13.28       14.85      2.27 o 
  -7   1  20       22.33       20.64      2.80 o 
  -6   1  20        0.00        1.56      1.86 o 
  -5   1  20      152.43      145.84      4.75 o 
  -4   1  20       31.57       33.24      3.23 o 
  -3   1  20        0.43        1.92      2.01 o 
  -2   1  20        8.27        4.04      3.55 o 
  -1   1  20        0.27        3.23      2.90 o 
   0   1  20        3.86        1.30      2.75 o 
 -13   2  20        2.90        3.98      2.71 o 
 -12   2  20        1.54        3.01      2.71 o 
 -11   2  20       12.65        9.96      3.06 o 
 -10   2  20        1.61        4.68      2.23 o 
  -9   2  20       53.71       50.62      4.44 o 
  -8   2  20       87.62       85.73      4.21 o 
  -7   2  20       11.61        9.94      2.58 o 
  -6   2  20        0.91        4.47      2.19 o 
  -5   2  20        0.70        1.98      3.43 o 
  -4   2  20       66.59       64.96      3.67 o 
  -3   2  20        0.47        2.73      2.01 o 
  -2   2  20       18.81       15.66      2.58 o 
  -1   2  20        8.44        9.93      2.50 o 
 -13   3  20        5.35       13.46      4.24 o 
 -12   3  20        2.03        4.73      2.85 o 
 -11   3  20        6.68        6.12      1.69 o 
 -10   3  20        7.69        8.80      2.78 o 
  -9   3  20        0.05       -0.47      2.32 o 
  -8   3  20       80.02       77.32      5.80 o 
  -7   3  20       85.49       89.17      6.52 o 
  -6   3  20       13.37       15.01      2.78 o 
  -5   3  20        7.89        6.14      2.76 o 
  -4   3  20        6.47        4.89      3.23 o 
  -3   3  20        0.00        6.94      3.80 o 
  -2   3  20       34.34       33.56      4.56 o 
  -1   3  20        1.41        0.08      3.92 o 
 -12   4  20        0.23       -1.72      3.10 o 
 -11   4  20        3.66        1.32      2.10 o 
 -10   4  20        0.79        2.23      2.37 o 
  -9   4  20        1.13        4.29      2.68 o 
  -8   4  20       11.66       15.01      2.92 o 
  -7   4  20       93.46       96.26      5.29 o 
  -6   4  20        9.85       10.66      2.88 o 
  -5   4  20        2.13        3.79      2.60 o 
  -4   4  20       20.25       27.56      4.58 o 
  -3   4  20        1.71        5.74      2.57 o 
  -2   4  20        7.97       16.51      3.58 o 
  -1   4  20        1.09        3.24      3.92 o 
 -11   5  20       13.52       14.54      2.80 o 
 -10   5  20        7.22        6.81      3.02 o 
  -9   5  20        5.12        4.69      3.41 o 
  -8   5  20        0.41        4.35      3.26 o 
  -7   5  20       14.48       14.36      3.23 o 
  -6   5  20       17.21       13.67      3.02 o 
  -5   5  20        0.52        3.58      2.52 o 
  -4   5  20        1.62        5.19      5.28 o 
  -3   5  20       14.62       11.12      3.53 o 
  -2   5  20        1.76        1.87      3.07 o 
 -10   6  20        0.85        1.69      2.69 o 
  -9   6  20        0.02        2.46      2.70 o 
  -8   6  20        3.75        6.32      2.88 o 
  -7   6  20        0.43       -1.02      2.67 o 
  -6   6  20        0.42        0.01      2.60 o 
  -5   6  20       17.35       17.38      3.55 o 
  -4   6  20        4.19        3.56      2.67 o 
  -7   7  20        0.06        0.62      2.89 o 
  -6   7  20        2.51        3.96      2.79 o 
 -13   1  21        0.38        1.23      3.31 o 
 -12   1  21        0.65        0.04      2.59 o 
 -11   1  21        6.75       10.84      3.16 o 
 -10   1  21       23.00       19.05      4.86 o 
  -9   1  21       99.80      107.73      6.51 o 
  -8   1  21        1.17        4.04      1.86 o 
  -7   1  21        2.34        2.39      2.63 o 
  -6   1  21        1.90        6.49      2.49 o 
  -5   1  21       11.35       11.09      2.82 o 
  -4   1  21        8.88       10.92      2.28 o 
  -3   1  21        0.71       -0.12      2.20 o 
  -2   1  21        0.01        2.26      2.62 o 
  -1   1  21        0.02        0.70      3.20 o 
 -13   2  21       20.74       23.34      5.38 o 
 -12   2  21       18.42       15.91      3.27 o 
 -11   2  21        7.06       12.28      3.26 o 
 -10   2  21        0.12       -1.23      2.28 o 
  -9   2  21        5.30        6.52      2.47 o 
  -8   2  21       10.73        8.41      2.38 o 
  -7   2  21       13.99       18.05      2.73 o 
  -6   2  21       11.70        8.47      2.53 o 
  -5   2  21        2.74        0.14      2.20 o 
  -4   2  21       19.08       25.80      3.48 o 
  -3   2  21       25.01       30.05      5.47 o 
  -2   2  21        9.34        8.53      3.20 o 
 -12   3  21        5.70        7.96      3.80 o 
 -11   3  21       17.06       23.74      4.77 o 
 -10   3  21        5.44        6.25      2.46 o 
  -9   3  21        0.20       -2.09      2.36 o 
  -8   3  21       67.78       69.35      4.94 o 
  -7   3  21        0.95        0.20      2.37 o 
  -6   3  21        4.39        5.85      2.52 o 
  -5   3  21       30.77       25.21      3.86 o 
  -4   3  21       28.92       23.83      3.39 o 
  -3   3  21        1.01        3.01      2.65 o 
  -2   3  21       21.94       13.63      2.99 o 
 -11   4  21        0.37        2.98      2.90 o 
 -10   4  21       16.07       16.53      3.51 o 
  -9   4  21        2.05        7.06      2.47 o 
  -8   4  21        2.00        7.60      2.67 o 
  -7   4  21       36.47       41.56      4.52 o 
  -6   4  21       51.03       55.70      5.72 o 
  -5   4  21        0.18       -0.25      2.54 o 
  -4   4  21        1.64        4.20      2.92 o 
  -3   4  21       30.37       28.91      4.37 o 
 -10   5  21        0.15       -1.49      2.57 o 
  -9   5  21        2.57        4.44      3.41 o 
  -8   5  21        0.19       -1.74      2.56 o 
  -7   5  21        8.57       10.16      3.85 o 
  -6   5  21        0.30        5.53      2.70 o 
  -5   5  21       20.77       29.08      4.14 o 
  -4   5  21        1.36        1.76      2.55 o 
  -9   6  21        3.08        1.47      2.01 o 
  -8   6  21        6.29        7.09      2.10 o 
  -7   6  21        0.95        3.78      2.54 o 
  -6   6  21        3.88        2.59      2.78 o 
 -12   0  22       76.80       86.82     15.90 o 
 -11   0  22       14.53       15.30      5.53 o 
 -10   0  22       34.37       27.46      6.61 o 
  -9   0  22        9.94       10.17      3.52 o 
  -8   0  22       24.57       20.01      3.90 o 
  -7   0  22       16.40       12.61      3.71 o 
  -6   0  22        1.79       15.90      7.74 o 
  -5   0  22       25.44       12.86      4.07 o 
  -4   0  22        4.28        0.77      4.33 o 
  -3   0  22        3.06        4.04      3.39 o 
 -12   1  22       15.35       13.92      3.31 o 
 -11   1  22        1.82        1.22      2.45 o 
 -10   1  22        0.01        1.01      3.12 o 
  -9   1  22        2.40        1.75      2.91 o 
  -8   1  22        0.25        2.03      3.81 o 
  -7   1  22       12.76       15.08      2.75 o 
  -6   1  22        0.16        0.91      2.06 o 
  -5   1  22        1.82       -0.32      2.20 o 
  -4   1  22       14.16        9.26      4.95 o 
  -3   1  22        4.32        4.15      2.96 o 
 -12   2  22        0.31        1.56      3.18 o 
 -11   2  22        4.93        5.12      3.52 o 
 -10   2  22        3.85        2.65      2.99 o 
  -9   2  22        1.45        2.38      3.22 o 
  -8   2  22       16.53       17.16      3.49 o 
  -7   2  22        0.04        1.52      2.25 o 
  -6   2  22       15.34       19.69      3.53 o 
  -5   2  22        2.44        0.39      2.25 o 
  -4   2  22        1.43        5.14      2.52 o 
  -3   2  22       42.81       44.00      9.21 o 
 -11   3  22        6.51        9.74      3.49 o 
 -10   3  22        5.06       -0.94      3.13 o 
  -9   3  22        0.04        5.82      1.83 o 
  -8   3  22        1.08        2.75      1.96 o 
  -7   3  22        1.54        5.93      2.94 o 
  -6   3  22        4.18        2.52      2.88 o 
  -5   3  22        0.87        3.30      2.62 o 
  -4   3  22        0.07        1.58      2.68 o 
  -3   3  22       57.26       57.15      5.61 o 
 -11   4  22        0.53        5.95      3.59 o 
 -10   4  22        1.92       -0.29      2.53 o 
  -9   4  22        6.49        6.20      2.48 o 
  -8   4  22       12.93       10.03      3.33 o 
  -7   4  22        1.74        4.70      2.89 o 
  -6   4  22       17.86       20.31      3.51 o 
  -5   4  22       22.92       25.43      4.54 o 
  -4   4  22        2.56        2.34      3.18 o 
  -9   5  22        0.36        3.50      2.27 o 
  -8   5  22        8.81        7.20      3.30 o 
  -7   5  22        0.76        9.56      2.90 o 
  -6   5  22       22.45       28.56      4.20 o 
 -11   1  23       19.69       22.16      7.90 o 
 -10   1  23        0.57        0.63      2.99 o 
  -9   1  23       32.52       21.93      4.53 o 
  -8   1  23       27.57       27.86      4.83 o 
  -7   1  23        7.76       10.97      6.24 o 
  -6   1  23        6.02        6.61      7.97 o 
  -5   1  23        0.15        2.58      2.85 o 
  -4   1  23        9.75        5.21      3.10 o 
 -11   2  23       12.21        4.90      5.00 o 
 -10   2  23        1.00        6.47      3.28 o 
  -9   2  23        8.32        4.57      4.55 o 
  -8   2  23       27.35       29.84      5.24 o 
  -7   2  23        1.10        1.68      2.27 o 
  -6   2  23        0.97        1.42      2.32 o 
  -5   2  23        0.86        0.25      2.79 o 
  -4   2  23       57.93       58.19      6.99 o 
 -10   3  23        1.03       -0.80      3.09 o 
  -9   3  23       17.97       10.85      3.80 o 
  -8   3  23       57.75       43.07      5.04 o 
  -7   3  23        0.75        0.40      2.84 o 
  -6   3  23        2.52       10.68      3.06 o 
  -5   3  23        1.91        0.93      2.53 o 
  -9   4  23        8.97        8.90      3.62 o 
  -8   4  23        5.34        2.21      2.29 o 
  -7   4  23       18.29       19.40      3.98 o 
 -10   0  24        3.01        6.10      6.49 o 
  -9   0  24        0.00       12.19      6.28 o 
  -8   0  24        4.01        7.56      6.45 o 
  -7   0  24        7.02       11.30      6.60 o 
  -6   0  24       13.67       16.97      7.24 o 
 -10   1  24        4.93        2.65      3.20 o 
  -9   1  24       12.34       11.61      4.84 o 
  -8   1  24        2.10        0.24      5.37 o 
  -7   1  24        2.73        6.78      4.91 o 
  -6   1  24        4.49        1.24      4.03 o 
  -9   2  24       49.31       57.53      6.70 o 
  -8   2  24        1.88        4.96      3.24 o 
  -7   2  24        2.34        4.23      4.14 o 
                                                 
